# Supplementary material for: COI metabarcoding of large benthic Foraminifera: Method validation for application in ecological studies
Source: Ecol Evol. 2022 Nov 22;12(11):e9549. doi: 10.1002/ece3.9549 (PMC9682090; doi:10.1002/ece3.9549)
Supplement: Supplementary file 1 — Tables S1–S8 [file ECE3-12-e9549-s001.xlsx]

## Sheet: Table S1
Sampling site	Sampling code	Sampling location	Region	Country	Sampling date	Latitude	Longitude	Habitat sampled	Sampling depth
UPG82-rf1	UPG82	Barangbaringan	Spermonde Archipelago	Indonesia	2018-04-29	-5.05132	119.422	Reef flat	1 m
UPG82-rf2	UPG82	Barangbaringan	Spermonde Archipelago	Indonesia	2018-04-29	-5.05132	119.422	Reef flat	1 m
UPG82-rf3	UPG82	Barangbaringan	Spermonde Archipelago	Indonesia	2018-04-29	-5.05132	119.422	Reef flat	1 m
UPG90-06	UPG90	Bone Lola	Spermonde Archipelago	Indonesia	2018-05-05	-5.0517	119.354	Reef slope	6 m
UPG90-12	UPG90	Bone Lola	Spermonde Archipelago	Indonesia	2018-05-05	-5.0517	119.354	Reef slope	12 m
UPG90-15	UPG90	Bone Lola	Spermonde Archipelago	Indonesia	2018-05-05	-5.0517	119.354	Reef slope	15 m
UPG91-rf1	UPG91	Langkadea	Spermonde Archipelago	Indonesia	2018-05-06	-4.9251	119.392	Reef flat	1 m
UPG92-rf1	UPG92	Pajenekang	Spermonde Archipelago	Indonesia	2018-05-07	-4.9718	119.322	Reef flat	1 m
UPG92-rf2	UPG92	Pajenekang	Spermonde Archipelago	Indonesia	2018-05-07	-4.9718	119.322	Reef flat	1 m
UPG92-rf3	UPG92	Pajenekang	Spermonde Archipelago	Indonesia	2018-05-07	-4.9718	119.322	Reef flat	1 m

## Sheet: Table S2
Mock 1
Species 1	Calcarina hispida
Species 2	Sorites sp.
Species 3	N. gaimardi
Species 4	N. calcar
Species 5	M. vertebralis
Species 6	A. quoyii
Species 7	O. ammonoides
Species 8	A. radiata
Species 9	N. venosus
Mock 2
Species 1	Calcarina hispida
Species 2	Sorites sp.
Species 3	N. gaimardi
Species 4	N. calcar
Species 5	M. vertebralis
Species 6	A. quoyii
Species 7	O. ammonoides
Species 8	A. lessonii
Mock 3
Species 1	Calcarina hispida
Species 2	Sorites sp.
Species 3	N. gaimardi
Species 4	N. calcar
Species 5	M. vertebralis
Species 6	A. quoyii
Species 7	O. ammonoides
Species 8	A. radiata
Mock 4
Species 1	A. radiata
Species 2	A. lobifera
Species 3	Parasorites sp.
Species 4	M. vertebralis
Species 5	Amphisorus spL
Species 6	Sorites sp.
Species 7	Calcarina hispida Ambon-type
Species 8	O. ammonoides
Species 9	A. quoyii
Mock 5
Species 1	A. lessonii
Species 2	Parasorites sp.
Species 3	M. vertebralis
Species 4	Amphisorus spS
Species 5	Sorites sp.
Species 6	A. lobifera
Species 7	Calcarina hispida Ambon-type
Species 8	O. ammonoides
Species 9	A. quoyii
Mock 6
Species 1	A. lessonii
Species 2	A. lobifera
Species 3	Parasorites sp.
Species 4	M. vertebralis
Species 5	Amphisorus spS
Species 6	Sorites sp.
Species 7	Calcarina sp.
Species 8	O. ammonoides
Species 9	A. quoyii

## Sheet: Table S3
Morphospecies	Species	Locality	Region	Primer_pair	Sequence_name	Sequence	Reference
Alveolinella quoyi	Alveolinella quoyi	Indonesia	Spermonde	Foram_COI_fwd1-Foram_COI_rev	Alveolinella_quoyi	ATTTCATGTACCACCAAGTATTATTAATTCTTCATCCACTGATTTAATGT--TCCCCTTCACATTTAGTTGGATTAAGTTCTTTATTAGGACCAATTAATCTTACTGTTACTATATTAAAAGCAACATCATTTGCAATTTTGCAGTCTGCATTATCTATACCATCATTTCCACGAAGTATATTTTTTACCCCGATTTCATTATTAATACCTCTTCCTGTATTAGCTGGACGTATTACTACGATTACATCTGATAGACATTCTAATACCAGCTTTCTTGATCCATTAAGAGGAGGAGATTTAATTTCACCTCAACATTCATTTT	Girard et al. 2022
Amphisorus sp. / Amphisorus SpL / Amphisorus SpS	Amphisorus sp. / Amphisorus SpL / Amphisorus SpS	Indonesia	Spermonde, Ambon	Foram_COI_fwd1-Foram_COI_rev	Amphisorus_&_Amphisorus_SpL_&_Amphisorus_SpS	ATTTTACGTACCACCAAGTATTATTAATTCTTCATCTATTGATTTAATGT--TCTCCGTTACATTTAGTTGGATTAAGTCCTTTATTAGGATCAATTAATCTTATTGTTACGATATTAAAAGCAACGTCGTTTTCAATTTTACAGTCTGCATTATTTATACCATTATTTCCACGAAGTATATTTTTTACTCCTATTTCATTATTAATTCCCCTTCCTGTATTGGCTGGACGTATTACTACGATAACATCTGATAGACATTCCAATACCAGCTCCCCCGATCCATTAAGAGGAGGAGATTTAATTTCACCTCAACATTTATTTT	Girard et al. 2022 and this study
Amphistegina lessonii	Amphistegina lessonii	Indonesia	Spermonde, Ambon	Foram_COI_fwd1-Foram_COI_rev	Amphistegina_lessonii	ATCTCACGCTCCTCTATCAATTATTAACTATTCTAGTATTGATCTCATGTTCTTTAGTCTTCATATTGTTGGATTAAGTAGTTTATTAGGATCTATTAACTCCATTGTTACCTTATTAAAATCTAGTAATCTTTCTATAATTAACTCCTTTATGTATTTACCTTTATACTGTTGATCTATATTCTTTACATCAGTATTATTAATTATTAGTCTCCCTGTATTAGCTGGAGTTATTACAATGATTATTTCTGATCGACATTCTAACTGTCCTTCTCTTGATCCATTAAGAGGTGGAGATTTATTATTACCTCAACACTTATCTT	Girard et al. 2022 and this study
Amphistegina lessonii	Amphistegina lessonii NBCLAB5174	Indonesia	Spermonde	Foram_COI_fwd1-Foram_COI_rev	Amphistegina_lessonii_NBCLAB5174	ATCTCACGCTCCTCTATCAATTATTAACTATTCTAGTATTGATCTCATGTTCTTTAGTCTTCATATTGTTGGATTAAGTAGTTTATTAGGATCTATTAACTCCATTGTTACTTTATTAAAATCTAGTAATCTTTCTATAATTAACTCCTTTATGTATTTACCTTTATACTGTTGATCTATATTCTTTACATCAGTATTATTAATTATTAGTCTCCCTGTATTAGCTGGAGTTATTACAATGATTATTTCTGATCGACATTCTAACTGTCCTTCTCTTGATCCATTAAGAGGTGGAGATTTATTATTACCTCAACACTTATCTT	This study
Amphistegina lobifera	Amphistegina lobifera	Indonesia	Spermonde, Ambon	Foram_COI_fwd1-Foram_COI_rev	Amphistegina_lobifera	ATCTCACGCTCCTCTATCAATTATTAACTATTCTAGTATTGATCTCATGTTCTTTAGTCTTCATATTGTTGGATTAAGTAGTTTATTAGGATCTATTAACTCCATTGTTACTTTATTAAAATCTAGTAATCTTTCTATAATTAACTCCTTTATGTATTTACCTTTATATTGTTGATCTATATTCTTTACATCAGTATTATTAATTATTAGTCTCCCTGTATTAGCTGGAGTTATTACAATGATTATTTCTGATCGACATTCTAACTGTCCTTCTCTTGATCCATTAAGAGGTGGAGATTTATTATTACCTCAACACTTATCTT	This study
Amphistegina papillosa	Amphistegina papillosa GBR	Australia	GBR	Foram_COI_fwd1-Foram_COI_rev	Amphistegina_papillosa_Ambon	ATCTCACGCTCCATTATCTATAATTAACTATTCTTCTATTGATCTTATGTTCTTTAGTTTACATATTATTGGATTAAGTAGTATATTAGGATCTATTAACTCCATTGTTACCTTATTAAAATCTAGTAATCTTAGTATAATTAACTCCTTTCTATTTTTACCTTCATATTGTTGATCTATATTCTTTACATCAGTATTATTAATTATTAGTCTCCCTGTATTAGCTGGAGTAATTACAATGATTATTTCTGATCGACATTCTAACTGTCCTTCTCTTGATCCATTAAGAGGTGGCGATTTATTATTACCTCAACACTTATCTT	This study
Amphistegina papillosa	Amphistegina papillosa Spermonde NBCLAB3741	Indonesia	Spermonde	Foram_COI_fwd1-Foram_COI_rev	Amphistegina_papillosa_Spermonde_NBCLAB3741	ATCTCACGCTCCATTATCTATAATTAACTATTCTTCTATTGATCTTATGTTCTTTAGTTTACATATTATTGGATTAAGTAGTATATTAGGATCTATTAACTCCATTGTTACCCTACTGAAATCTAGTAATCTTAGTATCATCAACTCCTTTCTATTTTTACCTTCATATTGTTGATCTATATTCTTTACATCAGTATTATTAATTATTAGTCTCCCTGTATTAGCTGGAGTAATTACAATGATTATTTCTGATCGACATTCTAACTGTCCTTCTCTTGATCCATTAAGAGGTGGAGACCTATTATTACCTCAACACTTATCTT	Girard et al. 2022
Amphistegina radiata	Amphistegina radiata	Indonesia	Spermonde	Foram_COI_fwd1-Foram_COI_rev	Amphistegina_radiata	ATCTCACGCTCCATTATCTATAATTAACTATTCTTCTATTGATCTTATGTTCTTTAGTTTACATATTATTGGATTAAGTAGTATATTAGGATCTATTAACCTCATTGTTACCTTATTAAAATCTAGTAATCTTAGCATCATTAATTCCTTTCTATTTTTACCTTCATATTGTTGATCTATATTCTTTACATCAGTATTATTAATTATTAGTCTCCCTGTTTTAGCTGGAGTAATTACAATGATTATTTCTGATCGACATTCTAACTGTCCTTCTCTTGATCCATTAAGAGGTGGAGATTTATTATTACCTCAACACTTATCTT	Girard et al. 2022 and this study
Aschemonella monile	Aschemonella monile 18080	ABY1		Foram_COI_fwd1-Foram_COI_rev	Aschemonella_monile_18080	ATTTTATGTACCTCTATCCATAATGAATTATTGTTCTATTGATTTAATGTTCTTCTCATTACATATGTTAGGATTATCTTCTATATCAGGCTCAACTAATTCTATATGTACTATATTTAAAGCATCTAATTTATCAATACAATATAATGTGTTATTTTTATCATTATTTTCTTGATCTATATTTGCTACATCTGTCTTATCAATAATATCATCACCTGTATCAGCTGGATGTATAACTATGACAACTTTCGATAGACATTTTAATACATCTTTCCTTGATCCAACAAGAGGTGGTGACATTATATATCTTCAGCATTTATTTT	Macher et al. 2022, unpublished data
Bizarria bryiformis	Bizarria bryiformis 18256	ABY2		Foram_COI_fwd1-Foram_COI_rev	Bizarria_bryiformis_18256	ATTTTATGTGCCTCTTTCTATAATGAATTTAAGTTCAATCGATTTTATGTTTTTATCATTGCATATATTAGGATTATCTTCAATATTAGGGTCAATCAATTTCATTTGCACTATCTTTAAATCATCTAATTTATCACTACAATATAATGTATTATTTTTATCATTATTTTCATGATCAATTTATGCTACTTCTATATTATTAATAATATCATTGCCTGTTTTAGCTGGATGTATAACTATGATAATTTTTGATAGACATTTTAATACTTCATTCTTTGATCCAATAAGAGGTGGTGACATCATTTTCCTTCAACATTTATTTT	Macher et al. 2022, unpublished data
Bolivina sp.	Bolivina sp. 17601 / Bolivina sp. 17907	Chile, Croatia		Foram_COI_fwd1-Foram_COI_rev	Bolivina_sp._17601_&_Bolivina_sp._17907	ATCTCATGCTCCATTATTAATTATAAATTATTCTTCTATTGATCTCATGTTTTTTCCTTCACACATTGTTAGATTAAGTAGTTTATTAGGGTCTATTAATTCTATTGTTACTTTATTAAAATCTAGTAATCTTTCTATTATTAATTGCTTTTTATTTTTACCTTTATATTGTTGATCTATATTCTTTACACCAGTATTATTAATTATTAGTCTTCCTGTATCAGCAGGAGTAATTACAATGATTATTTCTGATAGACACTCTAATCGTCCTTCTCTTGATCCATCAAGAGGTGGAGATTTATTATCACCTCAACATTTACCTT	Macher et al. 2022, unpublished data
Borelis schlumbergeri	Borelis schlumbergeri NBCLAB3737	Indonesia	Spermonde	Foram_COI_fwd1-Foram_COI_rev	Borelis_schlumbergeri_NBCLAB3737	ATTTCATGTACCACCAAGTATTATTAATTCTTCATCCATTGATTTAATGT--TCTCCTTTACATTTAGTTGGATTAAGTTCTTTATTAGGACCAATTAATCTTACTGTTACTATATTAAAAGCAACATCATTTGCAATTTTGCAGTCTGCATTATCTATACCATCATTTCCACGAAGTATATTCTTTACCCCGATTTCATTATTAATACCTCTTCCTGTATTAGCTGGACGTATTACTACGATTACATCTGATAGACATTCTAATACCAGCTTTCTTGATCCATTAAGAGGAGGAGATTTAATTTCACCTCAACATTCATTTT	Girard et al. 2022
Buccella frigida	Buccella frigida 6300	Argentinia	Ushuaia	Foram_COI_fwd1-Foram_COI_rev	Buccella_frigida_6300	ATCTCATGCTCCATCATCAATTATAAACTATTCTTCTATTGATCTCATGTTTTTTTCTTTACACATTGTTGGATTAAGTAGTTTATTAGGATCTATTAATTCTATTATTAGTTTATTAAAATCTAGTAATCTTTCTATTATTAATTCGTTTCTGTTTTTACCTTTATATTGTTGATCTATATTCTTTACATCACTATTATTAATTATTAGTCCTCCTGTATCAGCAGGAGTAATTACAATGATTATTTCTGATCGACATTCTAATCGTCCTTCTCTTGATCCATGTAGAGGTGGAGATTTATTATTACCTCAACATTTACCTT	Macher et al. 2022, unpublished data
Buccella peruviana	Buccella peruviana 17572	Chile	Concepcion	Foram_COI_fwd1-Foram_COI_rev	Buccella_peruviana_17572	ATCTCATGCTCCATCATCAATTATAAACTATTCTTCTATTGATCTCATGTTTTTTTCTTTACACATTGTTGGATTAAGTAGTTTATTAGGATCTATTAATTCTATTATTAGTTTATTAAAATGTAGTAATCTTTCTATTATTAATTCGTTTCTGTTTTTACCTTTATATTGTTGATCTATATTCTTTACATCACTATTATTAATTATTAGTCCTCCTGTATCAGCAGGAGTAATTACAATGATTATTTCTGATCGACATTCTAATCGTCCTTCTCTTGATCCATGTAGAGGTGGAGATTTATTATTACCTCAACATTTACCTT	Macher et al. 2022, unpublished data
Calcarina gaudichaudii	Calcarina gaudichaudii	Indonesia, Micronesia		Foram_COI_fwd1-Foram_COI_rev	Calcarina_gaudichaudii	ATCTCATGCTCCTTTATCCATTATTAATTACTCATCTATTGATCTTATGTTTTTTTCTTTACACATTGTAGGATTAAGTAGTTTATTAGGATCTATTAACTTTATTATTACTTTATTAAAGTCTACTAATCTATCTATTATTAATTCCTTTCTATTTTTATCTCTATATTGTTGATCTATATTCTTTACCTCAGTGTTATTAATTATTAGTCTTCCTGTATTAGCAGGAGTAATTACAATGATTATTTCTGATCGACATTCTAACTGTTCTTTTCTTGATCCATTAAGAGGTGGTGATTTATTATTACCTCAACATTTACCTT	This study
Calcarina hispida Ambon / Calcarina spengleri / Calcarina sp.	Calcarina hispida Ambon / Calcarina spengleri / Calcarina sp. NBCLAB5247	Indonesia	Spermonde, Ambon	Foram_COI_fwd1-Foram_COI_rev	Calcarina_hispida_Ambon_&_Calcarina_spengleri_&_Calcarina_sp._NBCLAB5247	ATCTCATGCTCCTTTATCCATTATAAATTACTCATCTATTGATCTTATGTTTTTTTCTTTACACATTGTAGGATTAAGTAGTTTATTAGGATCTATTAACTTTATTATTACTTTATTAAAGTCTACTAATCTATCTATTATTAATTCCTTTCTATTTTTATCTCTATATTGTTGATCTATATTCTTTACCTCAGTGTTATTAATTATTAGTCTTCCTGTATTAGCAGGAGTAATTACAATGATTATTTCTGATCGACATTCTAACTGTTCTTTTCTTGATCCATTAAGAGGTGGTGATTTATTATTACCTCAACATTTACCTT	This study
Calcarina hispida Spermonde / Calcarina sp.	Calcarina hispida Spermonde / Calcarina sp. NBCLAB5163	Indonesia	Spermonde, Ambon	Foram_COI_fwd1-Foram_COI_rev	Calcarina_hispida_&_Calcarina_sp_NBCLAB5163	ATCTCATGCTCCTCTATCCTTTATTAATTACTCATCTATTGATCTTATGTTTTTTTCCTTACACATTGTAGGATTAAGTAGTTTATTAGGATCTATTAACTTTATTATTACTTTATTAAAGTCTACTAATCTATCTATTATTAATTCCTTTCTATTTTTATCTCTATATTGTTGATCTATATTCTTTACTTCAGTCTTACTAATTATTAGTCTTCCTGTATTAGCAGGAGTAATTACAATGATTATTTCTGATCGACATTCTAACTGTTCTTTTCTTGATCCATTAAGAGGTGGTGATTTATTATTACCTCAACATTTACCTT	Girard et al. 2022 and this study
Calcarina sp.	Calcarina sp. NBCLAB5164	Indonesia	Spermonde	Foram_COI_fwd1-Foram_COI_rev	Calcarina_sp._NBCLAB5164	ATCTCATGCTCCTTTATCCATTATAAATTACTCATCTATTGATCTTATGTTTTTTTCTTTACACATTGTAGGATTAAGTAGTTTATTAGGATCTATTAACTTTATTATTACTTTATTAAAGTCTACTAATCTATCTATTATTAATTCCTTTCTATTTTTATCTCTATATTGTTGATCTATATTCTTTACCTCAGTATTACTAATTATTAGTCTTCCTGTATTAGCAGGAGTAATTACAATGATTATTTCTGATCGACATTCTAACTGTTCTTTTCTTGATCCATTAAGAGGTGGTGATTTATTATTACCTCAACATTTACCTT	This study
Calcarina sp.	Calcarina sp. NBCLAB5165	Indonesia	Spermonde	Foram_COI_fwd1-Foram_COI_rev	Calcarina_sp._NBCLAB5165	ATCTCATGCTCCTTTATCCATTATTAATTACTCATCTATTGATCTTATGTTTTTTTCCTTACACATTGTAGGATTAAGTAGTTTATTAGGATCTATTAACTTTATTATTACTTTATTAAAGTCTACTAATCTATCTATTATTAATTCCTTTCTATTTTTATCTCTATATTGTTGATCTATATTCTTTACCTCATTATTATTAATTATTAGTCTTCCTGTATTAGCAGGAGTAATTACAATGATTATTTCTGATCGACATTCTAACTGTTCTTTTCTTGATCCATTAAGAGGTGGTGATTTATTATTACCTCAACATTTACCTT	This study
Calcarina sp.	Calcarina sp. Spermonde	Indonesia	Spermonde	Foram_COI_fwd1-Foram_COI_rev	Calcarina_sp._Spermonde	ATCTCATGCTCCTTTATCCATTATAAATTACTCATCTATTGATCTTATGTTTTTTTCTCTTCACATTGTAGGATTAAGTAGTTTATTAGGATCTATTAACTTTATTATTACTTTATTTAAGTCTACTAATCTATCTATTATTAATTCCTTTCTATTTTTATCTCTTTATTGTTGATCTATATTCTTTACCTCTTTACTATTAATTATTAGTCTTCCTGTATTAGCAGGAGTAATTACAATGATTATTTCTGATCGACATTCTAACTGTTCTTTTCTTGATCCATTAAGAGGTGGTGATTTATTATTACCTCAACATTTACCTT	This study
Calcarina sp.	Calcarina sp. Sumba 18664	Indonesia	Sumba	Foram_COI_fwd1-Foram_COI_rev	Calcarina_sp._Sumba_18664	ATCTCATGCTCCTTTATCCATTATAAATTACTCATCTATTGATCTTATGTTTTTTTCTTTACACATTGTAGGATTAAGTAGTTTATTAGGATCTATTAACTTTATTATTACTTTATTAAAGTCTACTAATCTATCTATTATTAATTCCTTTCTATTTTTATCTCTATATTGTTGATCTATATTCTTTACCTCTGTATTATTAATTATTAGTCTTCCTGTATTAGCAGGAGTAATTACAATGATTATTTCTGATCGACATTCTAACTGTTCTTTTCTTGATCCATTAAGAGGTGGTGATTTATTATTATTTCAACATTTACCTT	Macher et al. 2022, unpublished data
Cassidulinoides parkerianus	Cassidulinoides parkerianus 20889	South Georgia		Foram_COI_fwd1-Foram_COI_rev	Cassidulinoides_parkerianus_20889	ATCTCATGCTCCATTATCAATTATAAACTATTCTTCTATTGATCTCATGTTTTTTTCATTACACATTGTTGGACTTAGTAGTTTATTAGGATCTATTAATTCTATTGTTACTTTATTAAAATCTAGTAATCTTTCTATTATTAATTCCTTTCTGTTTTTACCTCCATATTGTTGATCTATTTTCTTTACATCAGTATTATTAATTATTAGTCTTCCTGTATTAGCAGGAGTAATTACAACGATTATTTCTGATCGACATTCTAATCGTCCTTCTCTTGATCCATTAAGAGGTGGAGATTTATTATTACCTCAACATCTACCTT	Macher et al. 2022, unpublished data
Cibicidoides lobatulus	Cibicidoides lobatulus 17944	Norway	Oslo Fjord	Foram_COI_fwd1-Foram_COI_rev	Cibicidoides_lobatulus_17944	ATCTCATGCTCCATCACCAATTATAAACTATTCTTCTATTGATCCTATGTTTTTTTCCTCACACATTGTTAGATTAAGTAGTTTATTAGGATCTATTAATTCTATTGTTACTTTATTAAAATCTAGTAATCTTTCTATTATTAATTCCTTTCTGTTTTTACTTCCATATTGTTGATCTATATTCTTTACATCAGTATTATTAATTATTAGTCCTCCTGTATCAGCAGGAGTAATTACAATGATTATTTCTGATCGACATTCTAATCGTCCTTCTCTTGATCCATTAAGAGGTGGAGATTTATTACCACCTCAACATTTACCTT	Macher et al. 2022, unpublished data
Cibicidoides wuellerstorfi	Cibicidoides wuellerstorfi 19688	NEPacific, Station M, 4000m off California, 34°50'N123°00W		Foram_COI_fwd1-Foram_COI_rev	Cibicidoides_wuellerstorfi_19688	ATCTCATGCTTTATCACTAATTATAAACTATTCTTCTATTGATCCTATGTTTTTTTCCTCATACATTGTTGGATTAAGTAGTTTATTAGGATTTATTAATTCTATTGTTACTTTATTAAAATCTAGTAATCTTCCTATTATTAATTCCTTTCTGTTTTTACCTCCATATTGTTGATCTATATTCTTTACATCAGTATTATTAATTATTAGTCCTCCTGTATCAGCAGGAGTAATTACAATGATTATTTCTGATTGACATTCTAATCGTCTTTCTCTTGATCTATTAAGAGGTGGAGATTTATTACCACCTCAACATTTACCTT	Macher et al. 2022, unpublished data
Cribrorotalia sp.	Cribrorotalia sp. 17611	Chile	Concepcion	Foram_COI_fwd1-Foram_COI_rev	Cribrorotalia_sp._17611	ATCTCATGCTCCATCATCAATTATAAACTATTCTTCTATTGATCTCATGTTTTTTTCTTTACACATTGTTGGATTAAGTAGTTTATTAGGATCTATTAATTCTATTATTACTTTATTAAAATCTAGTAATCTTTCTATTATTAATTCCTTTCTGTTTTTACCTTTATATTGTTGATCTATATTCTTTACATCAGTATTATTAATTATTAGTCCTCCTGTATCAGCAGGAGTAATTACAATGATTATTTCTGATCGACATTCTAATCGTCCTTCTCTTGATCCATGTAGAGGTGGAGATTTATTATTACCTCAACATTTACCTT	Macher et al. 2022, unpublished data
Cribrostomoides sp.	Cribrostomoides sp. 17496	New Zealand		Foram_COI_fwd1-Foram_COI_rev	Cribrostomoides_17496	TTTTTATGTTCCTTTATCAATTATAAATTACTCTAGTATAGATTTTATGTTTTTTTCATTGCATATTGTTGGATTAAGTAGTTTATTAGGATCTATTAATTTTATTGTAACTTTATTAAAATCATCTAATCTTTCAATTATTAACTCATTTCTATTTCTACCTTTATATTGCTGGAGTTTATTTTTTACTTCTTTATTATTAATTATTAGTCTTCCAGTATTAGCTGGATGTATTACAATGATAATATTTGATAGACATTTTAATTGTTCTTTTTTTGATCCTTTGAGAGGTGGAGATTTATTATTATTT-------------	Macher et al. 2022, unpublished data
Cyrea szymborska	Cyrea szymborska 17247	France		Foram_COI_fwd1-Foram_COI_rev	Cyrea_szymborska_17247	ATTTTATGTTCCATTATCAATTATAAATTATTCTTCTATTGATCTTATG--TTTTTCTTTACACATTGTTGGATTAAGTAGTTTATTAGGATCTATTAATTTTATTGTTACTTTATTAAAATCTTCTAATCTTTCTATTATTAATTCATTTCTATTTTTACCTTTATATTGTTGATCTATATTCTTTACATCAGTCTTATTAATTATTAGTCTTCCTGTTCTAGCAGGAGTAATTACAATGATTATTTTTGATCGACATTTTAATTGTTCTTTTTTTGATCCATTAAGAGGTGGAGATTTATTATCATTT-------------	Macher et al. 2022, unpublished data
Discanomalina coronata	Discanomalina coronata 18034	Norway		Foram_COI_fwd1-Foram_COI_rev	Discanomalina_coronata_18034	TTTTTATGTTCCATTATCCATTATAAATTATTCTTCTATTGATCTTATGTTCTTTTCTTTACACATTGTTGGACTAAGTAGTTTATTAGGATCAATTAATTTTATTGTTACTTTATTAAAATCTAGTAATCTTTCTATTATTAATTCCTTTCTGTTTTTACCGATATATTGTTGATCTATATTCTTTACATCAGTCTTATTAATTATTAGTCTTCCTGTATTAGCAGGAGTAATTACAATGATTATTTCTGATCGACATTCTAATCGTCCTTCTCTTGATCCATTAAGAGGTGGAGATTTATTATTACCTCAACATTTACCTT	Macher et al. 2022, unpublished data
Eggerelloides scaber	Eggerelloides scaber 12301	Danmark	Aarhus	Foram_COI_fwd1-Foram_COI_rev	Eggerelloides_scaber_12301	ATCTCATGTTCCATTATCAATTATAAATTATTCTTCTATTGATCTTATGTTTTTTTCTTTACACATTGTTGGATTAAGTAGTTTATTAGGATCTATTAATTCTATTATTACTTTATTAAAATCTTCTAATCTTTCTATTATTAATTCATTTTTATATTTACCTTTATATTGTTGATCTATATTCTTTACATCAGTCTTATTAATTATTAGTCTTCCTGTTCTAGCAGGAGTAATTACAATGATTATTTCTGATCGACATTCTAATTGTCCTTCTTTTGATCCATTAAGAGGTGGAGATTTATTATTATCTCAACATTTACCTT	Macher et al. 2022, unpublished data
Elphidium williamsoni	Elphidium williamsoni 13170	Portugal	Guadiana Estuary	Foram_COI_fwd1-Foram_COI_rev	Elphidium_williamsoni_13170	ATCTCATGCTCCATCATCAATTATAAACTATTCTTCTATTGATGTCATGTTTTTTTCTTTACACATTGTTGGATTAAGTAGTTTATTAGGATCTATTAATTCTATTATTACTTTATTAAAATCTAGTAACCTATCTATTATTAATTGCTTTCTATTCCTGCCTTTATATTGTTGATCTATATTCTTTACATCAGTATTATTAATTATTAGTCCTCCTGTATCAGCAGGGGTAATAACAATGATTATTTCTGATCGACATTCTAATCGTCCTTCTCTTGATCCATGTAGAGGTGGAGATTTATTATTACCTCAACATTTACCTT	Macher et al. 2022, unpublished data
Entzia macrescens	Entzia macrescens 13533	Romania		Foram_COI_fwd1-Foram_COI_rev	Entzia_macrescens_13533	ATTTTATGTTCCATTATCAATTATAAATTATTCTAGTATTGATTTAATGTTTTTTTCATTACATATTATTGGATTAAGTAGTTTATTAGGATCTATTAATTTTATTGTTAGTTTATTTAAATCAACTAATTTATCTATTATTAATTCATTTTTATTTTTACCATTATATTGTTGATCTATATTCTTTACATCATTATTATTAATAATTAGTCTTCCTGTATTAGCAGGTGTAATTACAATGATTATTTTTGATAGACATTTTAATTGTTCTTTTTTTGATCCATTAAGAGGTGGTGATTTATTATTATTT-------------	Macher et al. 2022, unpublished data
Epistominella exigua	Epistominella exigua 18607	ABY2		Foram_COI_fwd1-Foram_COI_rev	Epistominella_exigua_18607	ATCTCATGCTCCATCATCAATTATAAACTATTCTTCTATTGATCTCATGTTTTTTTCTTTACACATTGTTGGATTAAGTAGTTTATTAGGATCTATTAATTCTATTATTACTTTATTAAAATCAAGTAATCTTTCTATTATTAATTCCTTTCTGTTTTTACCTCCATATTGTTGATCTATATTCTTTACATCAGTATTATTAATTATTAGTCCTCCTGTATCAGCAGGAGTAATTACAATGATTATTTCTGATCGACATTCTAATCGTCCTTCTCTTGATCCATTAAGAGGTGGAGATTTATTATTACCTCAACATTTACCTT	Macher et al. 2022, unpublished data
Glabratella sp.	Glabratella sp. 17918	Croatia	Scaraba	Foram_COI_fwd1-Foram_COI_rev	Glabratella_sp._17918	TTCTCATGCTCCATTACCAATTATAAATTATTCTTCTATTGATCTCATGTCTTTTCCTTTACACATTGTTGGATTAAGTAGTTTATTAGGATCTATTAATTTTATTGTTACTTTATTAAAGTCTAGTAATCTATCAGTTATTAATTCATTTCTATTTTTACCTTCATATAGTTGACCTATATTCTTTACACCAGTCTTATTAATTATTAGTCCTCCTGTATCAGCAGGAGTAATTACAACGATTATATTTGATCGACATTCTAATCGTCCTTCTCTTGATCCATTAAGAGGTGGAGACTTATTATCACCTCAACATTCACCTT	Macher et al. 2022, unpublished data
Glabratellina sp. / Planoglabratella opercularis / Planoglabratella sp.	Glabratellina sp. 17921 / Planoglabratella opercularis 18053 / Planoglabratella sp.	Croatia, China		Foram_COI_fwd1-Foram_COI_rev	Glabratellina_sp._17921_&_Planoglabratella_opercularis_18053_&_Planoglabratella_sp.	TTCTCATGCTCCATTACCAATTATAAATTATTCTTCTATTGATCTCATGTCTTTTCCTTTACACATTGTTGGATTAAGTAGTTTATTAGGATCTATTAATTTTATTGTTACTTTATTAAAGTCTAGTAATCTATCAGTTATTAATTCATTTCTATTTTTACCTTCATATAGTTGACCTATATTCTTTACACCAGTCTTATTAATTATTAGTCCTCCTATATCAGCAGGAGTAATTACAACGATTATATTTGATCGACATTCTAATCGTCCTTCTCTTGATCCATTAAGAGGTGGAGACTTATTATCACCTCAACATTCACCTT	Macher et al. 2022, unpublished data
Globocassidulina biora	Globocassidulina biora 17225	Rothera		Foram_COI_fwd1-Foram_COI_rev	Globocassidulina_biora_17225	ATCTCATGCTCCATTATCAATTATAAACTATTCTTCTATTGATCTCATGTTTTTTCCATTACACATTGTTGGACTTAGTAGTTTATTAGGATCTATTAATTCTATTGTTACTTTATTAAAATCTAGTAATCTTTCTATTATTAATTCCTTTCTGTTTTTACCTCCATATTGTTGATCTATTTTCTTTACATCAGTATTATTAATTATTAGTCTTCCTGTATTAGCAGGAGTAATTACAACGATTATTTCTGATCGACATTCTAATCGTCCTTCTCTTGATCCATTAAGAGGTGGAGATTTATTATCACCTCAACATCTACCTT	Macher et al. 2022, unpublished data
Haynesina germanica	Haynesina germanica 18209	France	Camargue	Foram_COI_fwd1-Foram_COI_rev	Haynesina_germanica_18209	ATCTCATGCTCCATCATCAATTATAAACTATTCTTCTATTGATCTCATGTTTTTTTCTTTACACATTGTTGGATTAAGTAGTTTATTAGGATCTATTAATTCTATTATTACTTTATTAAAATCTAGTAATCTTTCTATTATTAATTCCTTTCTGTTTTTACCTCCATATTGTTGATCTATATTCTTTACATCAGTATTATTAATTATTAGTCCTCCTGTATCAGCAGGTGTAATTACAATGATTATTTCTGATCGACATTCTAATCGTCCTTCTCTTGATCCATTAAGAGGTGGAGATTTATTATTACCTCAACATTTACCTT	Macher et al. 2022, unpublished data
Heterostegina depressa	Heterostegina depressa sp1	Indonesia	Spermonde, Ambon	Foram_COI_fwd1-Foram_COI_rev	Heterostegina_depressa_sp1	ATCTCATGCTCCTTTATCCATTATAAACTATTCTTCTATTGATCTGATGTTTTTTTCTTTACACATTGTAGGATTAAGTAGTTTATTAGGATCTATTAACTCTATTGTTACTTTATTAAAATCTACCAATCTATCTATTATTAATTCCTTTCTGTTTTTACCTCTATATTGTTGATCTATATTCTTTACTTCAGTGTTATTAATTATTAGTCTTCCTGTATTAGCAGGAGTAATTACAATGATTATTTCTGATCGACATTCTAACTGTCCTTTTCTTGATCCATTAAGAGGTGGTGATTTATTATTACCTCAGCATTTACTTT	Girard et al. 2022 and this study
Heterostegina depressa	Heterostegina depressa sp2	Indonesia	Spermonde, Ambon	Foram_COI_fwd1-Foram_COI_rev	Heterostegina_depressa_sp2	ATCTCATGCTCCTTTATCCATTATAAACTATTCTTCTATTGATCTGATGTTTTTTTCTTTACACATTGTAGGATTAAGTAGTTTATTAGGATCTATTAACTCTATTGTTACTTTATTAAAATCTACCAATCTATCTATTATTAATTCCTTTCTGTTTTTACCTCTATATTGTTGATCTATATTCTTTACTTCAGTTCTATTAATTATTAGTCTTCCTGTATTAGCAGGAGTAATTACAATGATTATTTCTGATCGACATTCTAACTGTCCTTTTCTTGATCCATTAAGAGGTGGTGATTTATTATTACCTCAGCATTTACTTT	Girard et al. 2022 and this study
Heterostegina depressa	Heterostegina depressa 14668	Phillipines	Cabilao	Foram_COI_fwd1-Foram_COI_rev	Heterostegina_depressa_14668	ATCTCATGCTCCTTTATCCATTATAAACTATTCTTCTATTGATCTGATGTTTTTTTCTTTACACATTGTAGGATTAAGTAGTTTATTAGGATCTATTAACTCTATTGTTACTTTATTAAAATCTACCAATCTATCTATTATTAATTCCTTTCTGTTTTTACCTCTATATTGTTGATCTATATTCTTTACTTCAGTGTTATTAATTATTAGTCTTCCTGTATTAGCAGGAGTAATTACAATGATTATTTCTGATCGACATTCTAACTGTCCTTTTCTTGATCCATTAAGAGGTGGTGATTTATTATTACCT-------------	Macher et al. 2022, unpublished data
Lacogromia cassipara	Lacogromia cassipara 18990	Netherlands	Freshwater lake	Foram_COI_fwd1-Foram_COI_rev	Lacogromia_cassipara_18990	TTTTTATGTACCTCTGTCTCTATTAAATTATTCATCAATTGATATTATGTTCTTTTCATTACATTTCGCGGGATTAAGCTCTTTATTAGGATCAATTAATTTTATTGTTTCTTTAATTAAAGGTTGTAATCTTTCTATTTTATATTCTTCATTCTTTTTACCATTATTTCCTTGATCTATCTTTTTTACATCTTTATTATTAATTTTATCAATACCAGTTTTAGCTGCATGTATTACAATGATTATTTATGATCGACATTTTAATTGTTCATTTTTTGATCCGGTACGAGGAGGTGATCTTTTACTTTTTCAACATTTATTTT	Macher et al. 2022, unpublished data
Marginopora vertebralis	Marginopora vertebralis	Indonesia, Micronesia		Foram_COI_fwd1-Foram_COI_rev	Marginopora_vertebralis	TTTTTACGTACCACCAAGTATTATTAATTCTTCATCTATTGATTTAATGT--TTTCCGTTACATATAGTAGGATTAAGTCCTTTATTAGGATCAATTAATCTTATGGTTACTCTATTAAAAGCAACGTCGTTTTCAATAATACAGTCTGCATTATTTATACCATTATTTCCACGAAGTATATTTTTTACTCCTATTTCATTATTAATTCCCCTTCCTGTATTGGCTGGACGTATTACAACGATAACATCTGATAGACATTCCAATACCAGCTCCCCCGATCCATTAAGAGGAGGAGATTTAATTTCACCTCAACATTTATTTT	Girard et al. 2022 and this study
Micrometula sp.	Micrometula sp. 17554	Chile	Patagonia	Foram_COI_fwd1-Foram_COI_rev	Micrometula_sp._17554	ATTTCATGTTCCTCCATCTATTATGAATTCTTCTTCAATCGATTTCATGTTATTCTCTTTACATTTAGTTGGATTAAGTCCTTTATCAGGATCAATTAATTTTATTGTTACTTCATTAAAGGCATCTAGTCTTTCAGTTATTTCCATGTCATTATTCTTACCTCTATTTCCTCGAAGTATATTATTTACTTCTTTATTATTATCAATTTCTCTTCCTGTACCAGCTGGATGTATTACAACGATTATTTCTGACAGACATTTCAATACCTCATTTTCCGATCCTTTAAGAGGAGGAGATCTTTTACCTCTTCAACATCTTTTCC	Macher et al. 2022, unpublished data
Murrayinella globosa	Murrayinella globosa 18043	China	Quingdao	Foram_COI_fwd1-Foram_COI_rev	Murrayinella_globosa_18043	ATCTCATGCTCCTTTATCAATTATAAACTATTCTTCTATTGATCTCATGTTCTTTTCTTTACACATTGTTGGATTAAGTAGTTTATTAGGATCTATTAACTCCATTGTAACTTTATTAAAATCTAGTAATCTTTCTATTATTAATTCCTTTCTGTTTTTACCTCCATATTGTTGATCTATATTCTTTACATCAGTCTTATTAATTATTAGTCTCCCTGTATTAGCAGGAGTAATTACAATGATTATTTCTGATCGACATTCTAACTGTCCTTCTCTTGATCCATTAAGAGGTGGAGATTTATTATTACCTCAACATTTACCTT	Macher et al. 2022, unpublished data
Neoassilina ammonoides	Neoassilina ammonoides 19231	Israel	Eilat	Foram_COI_fwd1-Foram_COI_rev	Neoassilina_ammonoides_19231	ATCTCATGCTCCTTTATCCATTATTAATTATTCCTCTATTGATCTTATGTTTTTTTCTTTACACATTGTAGGATTAAGTAGTTTATTAGGATCTATTAACTCTATTGTTACTTTATTAAAATCTACCAATCTATCTATTATTAATTCCTTTCTGTTTTTACCTTTGTATTGTTGATCTATATTCTTTACTTCAGTGTTATTAATTATTAGTCTTCCTGTATTAGCAGGAGTAATTACAATGATTATTTCTGATCGACATTCTAACTGTTCTTTCCTTGATCCATTAAGAGGTGGTGATTTATTATTACCT-------------	Macher et al. 2022, unpublished data
Neorotalia calcar	Neorotalia calcar	Indonesia	Spermonde	Foram_COI_fwd1-Foram_COI_rev	Neorotalia_calcar	ATCTCATGCTCCTTTATCCATTATAAATTACTCATCTATTGATCTTATGTTTTTTTCTTTACACATTGTAGGATTAAGTAGTTTATTAGGATCTATTAACTTTATTATTACTTTATTAAAGTCTACTAATCTATCTATTATTAATTCCTTTCTATTTTTATCTCTATATTGTTGATCTATATTCTTTACCTCTGTCTTATTAATTATTAGTCTTCCTGTATTAGCAGGAGTAATTACAATGATTATTTCTGATCGACATTCTAACTGTTCTTTTCTTGATCCATTAAGAGGTGGTGATTTATTATTACCTCAACATTTACCTT	Girard et al. 2022 and this study
Neorotalia gaimardi / Baculogypsina sphaerulata	Neorotalia gaimardi / Baculogypsina sphaerulata	Indonesia, Micronesia		Foram_COI_fwd1-Foram_COI_rev	Neorotalia_gaimardi_&_Baculogypsina_sphaerulata	ATCTCATGCTCCTTTATCCATTATAAATTACTCATCTATTGATCTTATGTTTTTTTCTTTACACATTGTAGGATTAAGTAGTTTATTAGGATCTATTAACTTTATTATTACTTTATTAAAGTCTACTAATCTATCTATTATTAATTCCTTTCTATTTTTATCTCTTTATTGTTGATCTATATTCTTTACCTCAGTGTTATTAATTATTAGTCTTCCTGTATTAGCAGGAGTAATTACAATGATTATTTCTGATCGACATTCTAACTGTTCTTTTCTTGATCCATTAAGAGGTGGTGATTTATTATTACCTCAACATTTACCTT	Girard et al. 2022 and this study
Notorotalia finlayi	Notorotalia finlayi 16463	New Zealand	Tasman Bay	Foram_COI_fwd1-Foram_COI_rev	Notorotalia_finlayi_16463	ATCTCATGCACCATCATCTATTATAAACTATTCTTCTATTGATCTCATGTTTTTTTCTTTACACATTGTTGGATTAAGTAGTTTATTAGGATCTATTAATTCTATTATTAGTTTATTAAAATCTAGTAATCTTTCTATTATTAATTCCTTTCTGTTTTTACCTTTATATTGTTGATCTATATTCTTTACATCAGTATTATTAATTATTAGTCCTCCTGTATCAGCAGGAGTAATTACAATGATTATTTCTGATCGACATTCTAATCGTCCTTCTCTTGATCCATGTAGAGGTGGAGATTTATTATTACCTCAACATTTACCTT	Macher et al. 2022, unpublished data
Nummulites venosus	Nummulites venosus	Indonesia	Spermonde	Foram_COI_fwd1-Foram_COI_rev	Nummulites_venosus	ATCTCATGCTCCTTTATCCATTATAAACTATTCTTCTATTGATCTCATGTTTTTTTCTTTACACATTGTAGGATTAAGTAGTTTATTAGGATCTATTAACTCTATTGTTACTTTATTAAAATCTACTAATCTATCTATTATTAATTCCTTTCTGTTTTTACCTCCATATTGTTGATCTATATTCTTTACTTCAGTGTTATTAATTATTAGTCTTCCTGTATTAGCAGGAGTAATTACAATGATTATTTCTGATCGACATTCTAACTGTTCTTTCCTTGATCCATTAAGAGGTGGTGATTTATTATTACCTCAACATTTACTTT	Girard et al. 2022
Operculina ammonoides	Operculina ammonoides	Indonesia	Spermonde	Foram_COI_fwd1-Foram_COI_rev	Operculina_ammonoides	ATCTCATGCTCCTTTATCCATTATTAATTATTCCTCTATTGATCTTATGTTTTTTTCTTTACACATTGTAGGATTAAGTAGTTTATTAGGATCTATTAACTCTATTGTTACTTTATTAAAATCTACCAATCTATCTATTATTAATTCCTTTCTCTTTTTACCTTTGTATTGTTGATCTATATTCTTTACTTCAGTGTTATTAATTATTAGTCTTCCTGTATTAGCAGGAGTAATTACAATGATTATTTCTGATCGACATTCTAACTGTCCTTTTCTTGATCCATTAAGAGGTGGTGATTTATTATTACCTCAGCATTTACTTT	Girard et al. 2022
Operculina complanata	Operculina complanata	Indonesia	Spermonde	Foram_COI_fwd1-Foram_COI_rev	Operculina_complanata	ATCTCATGCTCCTTTATCCATTATAAACTATTCTTCTATTGATCTCATGTTTTTTTCTTTACACATTGTAGGATTAAGTAGTTTATTAGGATCTATTAACTCTATTGTTACTTTATTAAAGTCTACTAATCTATCTATTATTAATTCCTTTCTCTTTTTACCTCCATATTGTTGATCTATATTCTTTACTTCAGTGTTATTAATTATTAGTCTTCCTGTATTAGCAGGAGTAATTACAATGATTATTTCTGATCGACATTCTAACTGTTCTTTCCTTGATCCATTAAGAGGTGGTGATTTATTATTACCTCAACATTTACTTT	Girard et al. 2022
Operculina heterosteginoides	Operculina heterosteginoides	Australia	GBR	Foram_COI_fwd1-Foram_COI_rev	Operculina_heterosteginoides	ATCTCATGCTCCTTTATCCATTATAAACTATTCTTCTATTGATCTGATGTTTTTTTCTTTACACATTGTTGGATTAAGTAGTTTATTAGGATCTATTAACTCTATTGTTACTTTATTAAAATCCAGTAATCTATCTATTATTAATTCCTTTCTGTTTTTACCTCTATATTGTTGATCTATATTCTTTACTTCAGTGTTATTAATTATTAGTCTTCCTGTATTAGCAGGAGTAATTACAATGATTATTTCTGATCGACATTCTAACTGTTCTTTTCTTGATCCATTAAGAGGTGGTGATTTATTATTACCTCAACATTTACTTT	This study
Operculina sp.	Operculina sp. NBCLAB5195	Australia	GBR	Foram_COI_fwd1-Foram_COI_rev	Operculina_sp_NBCLAB5195	ATCTCATGCTCCTTTATCCATTATAAACTATTCTTCTATTGATCTCATGTTTTTTTCTTTACACATTGTAGGATTAAGTAGTTTATTAGGATCTATTAACTCTATTGTTACTTTATTAAAGTCTACTAATCTATCTATTATTAATTCCTTTCTCTTTTTACCTCCATATTGTTGATCTATATTCTTTACTTCAGTCTTATTAATTATTAGTCTTCCTGTATTAGCAGGAGTAATTACAATGATTATTTCTGATCGACATTCTAACTGTTCTTTCCTTGATCCATTAAGAGGTGGTGATTTATTATTACCTCAACATTTACTTT	This study
Operculinella cumingii	Operculinella cumingii NBCLAB3740	Indonesia	Spermonde	Foram_COI_fwd1-Foram_COI_rev	Operculinella_cumingii_NBCLAB3740	ATCTCATGCTCCTTTATCTATTATTAATTATTCCTCTATTGATCTTATGTTTTTTTCTTTACACATTGTAGGATTAAGTAGTTTATTAGGATCTATTAACTCTATTGTTACTTTATTAAAATCTACTAATCTATCTATTATTAATTGCTTTCTGTTTTTACCTCTATATTGTTGATCGCTATTCTTTACTTCAGTGTTATTAATTATTAGTCTTCCTGTATTAGCAGGTGTAATTACAATGATTATTTCTGATCGACATTCTAACTGTTCTTTTCTTGATCCATTAAGAGGTGGTGATTTATTATTACCTCAACATTTACTTT	Girard et al. 2022
Orbulina universa	Orbulina universa	AMT27 ZTB-05_03		Foram_COI_fwd1-Foram_COI_rev	Orbulina_universa	------------ATTATCAATTATAAACTATTCTTCTATTGATCTAATGTTTTTTTCTTTACACATTGTTGGATTAAGTAGTTTATTAGGATCTATTAATTCTATTGTTACTTTATTAAAATCTACTAATCTTTCTATTATTAATTCCTTTCTGTTTTTACCTCCATATTGTTGATCTATATTCTTTACATCAGTATTATTAATTATTAGTCCTCCTGTATTAGCAGGAGTAATTACAATGATTATTTCTGATCGACATTCTAATCGTCCTTCTCTTGATCCATTAAGAGGTGGAGATTTATTATTACCTCAACATTTACYT-	Macher et al. 2022, unpublished data
Oridorsalis umbonatus	Oridorsalis umbonatus 18653	ABY2		Foram_COI_fwd1-Foram_COI_rev	Oridorsalis_umbonatus_18653	ATCTCATGCTCCATCATCAATTATAAACTATTCTTCTATTGATCTAATGTTTTTTTCTTTACACATTGTTGGATTAAGTAGTTTATTAGGATCTATTAATTCTATTGTTACTTTATTAAAATCTAGTAATCTTTCTATTATTAATTCCTTTCTGTTTTTACCTCCATATTGTTGATCTATATTCTTTACATCAGTATTATTAATTATTAGTCCTCCTGTATTAGCAGGAGTAATTACAATGATTATTTCTGATCGACATTCTAATCGTCCTTCTCTTGATCCATTAAGAGGTGGAGATTTATTATTACCTCAACATTTACCTT	Macher et al. 2022, unpublished data
Parasorites sp.	Parasorites sp.	Indonesia	Spermonde	Foram_COI_fwd1-Foram_COI_rev	Parasorites_sp.	ATTTTACGTACCACCAAGTATTATTAATTCTTCATCTATTGATTTAATGT--TCTCCTTTACATATAGTTGGATTAAGTCCTTTATTAGGATCAATTAATCTTATTGTTACTATTGTAAAAGCAACATCACTTTCAATTTTACAGTCTGCATTATTTATTCCATTATTTCCACGAAGTATATTTTTTACTCCTATTCCATTATTAATTCCCCTTCCTGTATTGGCTGGACGTATTACTACGATAACATCTGATAGACATTCCAATACCAGCTCCCTCGATCCATTAAGAGGAGGAGATTTAATTTCATCTCAACATTTATTTT	Girard et al. 2022 and this study
Peneroplis sp.	Peneroplis sp1	Indonesia	Spermonde	Foram_COI_fwd1-Foram_COI_rev	Peneroplis_sp1	ATTTTACGTACCACCAAGTATTATTAATTCTTCATCTATTGATTTAATGT--TCTCCGTTACATTTAGTTGGATTAAGTCCTTTATTAGGATCAATTAATCTTATTGTTACTATATTAAAAGCAACGTCGTTTTCAATTTTACAGTCTGCATTATTTATACCATTATTTCCACGAAGTATATTTTTTACTCCCATTCCATTATTAATTCCCCTTCCTGTATTGGCTGGACGTATTACTACGATAACATCTGATAGACATTCCAATACCAGCTCCCTCGATCCATTAAGAGGAGGAGATTTAATTTCACCTCAACATTTATTTT	Girard et al. 2022 and this study
Peneroplis sp. / Peneroplis pertusus / Dendritina ambigua	Peneroplis sp2 / Peneroplis pertusus NBCLAB5117 / Dendritina ambigua	Indonesia	Spermonde	Foram_COI_fwd1-Foram_COI_rev	Peneroplis_sp2_&_Peneroplis_pertusus_NBCLAB5117_&_Dendritina_ambigua	ATTTTACGTACCACCAAGTATTATTAATTCTTCATCTATTGATTTAATGT--TCTCCGTTACATTTAGTTGGATTAAGTCCTTTATTAGGATCAATTAATCTTATTGTTACTATATTAAAAGCAACGTCGTTTTCAATTTTACAGTCTGCATTATTTATACCATTATTTCCACGAAGTATATTTTTTACTCCCACTCCATTATTAATTCCCCTTCCTGTATTGGCTGGACGTATTACTACGATAACATCTGATAGACATTCCAATACCAGCTCCCTCGATCCATTAAGAGGAGGAGATTTAATTTCACCTCAACATTTATTTT	Girard et al. 2022 and this study
Planorbulinella sp.	Planorbulinella sp. 17893	Croatia	Scaraba	Foram_COI_fwd1-Foram_COI_rev	Planorbulinella_sp._17893	TTCTCATGTTCCTCTATCAATTATAAATTATTCTTCTATTGATCTTATGTTCTTTTCTTTACACATTGTTGGACTAAGTAGTTTATTAGGATCTATTAATTCTATTGTTACTTTATTAAAATCTAGTAATCTTTCTATTATTAATTCTTTTCTGTTTTTACCTCTGTATTGTTGATCTATATTCTTTACATCAGTCTTATTAATTATTAGTCTTCTTGTATCAGCAGGAGTAATTACAATGATTATTTCTGATCGACATTCTAATCGTCCTTCTCTTGATCCATTAAGAGGTGGAGATTTATTATTACCTCAACATTTACCTT	Macher et al. 2022, unpublished data
Planostegina operculinoides	Planostegina operculinoides NBCLAB5180	Australia	GBR	Foram_COI_fwd1-Foram_COI_rev	Planostegina_operculinides_NBCLAB5180	ATCTCATGCTCCTTTATCCATTATAAACTATTCTTCTATTGATCTGATGTTTTTTTCTTTACACATTGTTGGATTAAGTAGTTTATTAGGATCTATTAATTCTATTATTACCTTATTAAAATCTACCAATATATCTATTATTAATTCCTTTCTGTTTTTACCTCCATATTGTTGATCTATATTCTTTACTTCAGTGTTATTAATTATTAGTCTTCCTGTATTAGCAGGAGTAATTACAATGATTATTTCTGATCGACATTCTAACTGTCCTTTTCTTGATCCATTAAGAGGTGGTGATTTATTATTACCTCAACATTTACTTT	This study
Psammina limbata	Psammina limbata 18230	ABY2		Foram_COI_fwd1-Foram_COI_rev	Psammina_limbata_18230	ATTTTATGTACCTTTGTCTATTATGAATTATTGTTCTATTGATTTAATGTTCTTCTCATTACATATGTTAGGATTATCTTCTATATTAGGATCTATTAATTTTATTTGTACTATATTTAAAGCATCTAATTTATCAATACAATATAATATATTATTTTTATCATTATTTTCTTGATCTATATTTGCTACATCTGTCTTATTAATAATATCATTACCTGTATTAGCTGGATGTATAACGATGATAATTTTTGATAGACATTTTAATACATCTTTCCTTGATCCAATTAGAGGTGGTGACATCATATATCTTCAGCATTCATTTT	Macher et al. 2022, unpublished data
Psammophaga sp. / Psammophaga sp2	Psammophaga sp. 19260 / Psammophaga sp. 19296 / Psammophaga sp2	Svalbard		Foram_COI_fwd1-Foram_COI_rev	Psammophaga_sp._19260_&_Psammophaga_sp._19296_&_Psammophaga_sp2	GTTTTATGTTCCTCTTTCTATAATGAATTCTTCTTGTATGGATTTAATGTTGTTCTCTTTACATTTAGCTGGATTAAGTTCTTTATTAGGTTCTCTTAATTTTATTGTTTCTTTATTAAAGGCTTGTAATCTTTCTATTTTATATTCATCTTTATTCTTACCTTTATTTCCTTGATCTATCTTATTTACTTCTTTATTATTAATTATTAGTTTACCTGTGTTGGCTGGATGTATTACAATGATTATTTTTGATAGACATTTTAATTCTTCTTTCTTTGATCCTTTAAGAGGAGGTGATCTTTTACTCTTTCAACATCTTTTTT	Macher et al. 2022, unpublished data
Psammophaga sp1	Psammophaga sp1 19298	Svalbard		Foram_COI_fwd1-Foram_COI_rev	Psammophaga_sp1_19298	GTTTTATGTTCCTCTTTCTATAATGAATTCTTCTTGTATGGATTTAATGTTGTTCTCTTTACATTTAGCTGGATTAAGTTCTTTATTAGGTTCTCTTAATTTTATTGTTTCTTTATTAAAGGCTTGTAATCTTTCTATTTTATATTCATCTTTATTCTTACCTTTATTTCCTTGATCTATCTTATTTACTTCTTTATTATTAATTATTAGTTTACCTGTGTTGGCTGGATGTATTACAATGATTATTTTTGATAGACATTTTAATTCTTCTTTCTCTGATCCTTTAAGAGGAGGTGATCTTTTACTCTTT-------------	Macher et al. 2022, unpublished data
Pullenia subcarinata	Pullenia subcarinata 8292	USH/ARC 2007 KG21		Foram_COI_fwd1-Foram_COI_rev	Pullenia_subcarinata_8292	ATCTCATGCTCCATCAGCAATTATAAACTATTCTCCTATTGATCCAATGTTTTTTCCTTCACACATTGTTGGATTAAGTAGTCTATTAGGATTTATTAATTCTATTGTTACTTTATTAAAATCAAGTAATCTTTCTATAGTTAATTCCTTTCTGTTTTTACCATCATATTGTTGATCTATACTCTTTACACCAGCATTATCAATTATTAGTCCTCCTGTATCAGCAGGAGTAATTACAACGATTATTTCTGATCGACATTCTAATCGTTGTTCTCTTGATCCATTAAGAGGTGGAGATTTATTATCACCTCAACATTTACCTT	Macher et al. 2022, unpublished data
Rosalina sp.	Rosalina sp. 14698	Chile	Concepcion	Foram_COI_fwd1-Foram_COI_rev	Rosalina_sp._14698	TTCTCATGCTTTATTACTAACTATAAATTATTCTTCTATTGATCCTATGTTCCTTTCTTTACACATTGTTGGACTAAGTAGTTTATTAGGATCTATTAATTCTATTGTTACTTTATTAAAATCTAGTAATCTTTCTATTATTAATTCCTTTCTGTTTTTACTTCTATATTGTTGATTTATATTCTTTACATCAGTCTTATCAATTATTAGTCCTCTTGTATCAGCAGGAGTAATTACAATGATTATTTCTGATCGACATTCTAATCGTCTTTCTCTTGATTTATTAAGAGGTGGAGATTTATTATTACCTTAACATTTACCTT	Macher et al. 2022, unpublished data
Rosalina sp.	Rosalina sp. 17595	Germany	North Sea	Foram_COI_fwd1-Foram_COI_rev	Rosalina_sp._17595	TTCTTATGCTCCATTATTCATTATAAATTATTCTTCTATTGATCTTATGTTCCTTTCTTTACACATTGTTGGACTAAGTAGTTTATTAGGATCTATTAATTCTATTGTTACTTTATTAAAATCTAGTAATCTTTCTATTATTAATTCCTTTCTGTTTTTACTTCTATATTGTTGATCTATATTCTTTACATCAGTCTTATTAATTATTAGTCTTCCTGTATCAGCAGGAGTAATTACAATGATTATTTCTGATCGACATTCTAATCGTCCTTCTCTTGATCCATTAAGAGGTGGAGATTTATTATTACCTCAACATTTACCTT	Macher et al. 2022, unpublished data
Sorites sp.	Sorites sp1	Indonesia	Spermonde	Foram_COI_fwd1-Foram_COI_rev	Sorites_sp1	ATTTTACGTACCACCAAGTATTATTAATTCTTCATCTATTGATTTAATGT--TCTCCGTTACATATAGTTGGATTAAGTCCTTTATTAGGATCTATTAATCTTATGGTTACGATATTAAAAGCAACGTCGTTTTCAATTTTACAGTCGTCATTATTTATACCATTATTTCCACGAAGTATATTTTTTACTCCTATTTCATTATTAATTCCCCTTCCTGTATTGGCTGGACGTATTACTACGATAACATCTGATAGACATTCCAATACGAGCTCCCCCGATCCATTAAGAGGAGGAGATTTAATTTCACCTCAACATTTATTTT	Girard et al. 2022
Sorites sp.	Sorites sp2	Indonesia	Spermonde	Foram_COI_fwd1-Foram_COI_rev	Sorites_sp2	ATTTTACGTACCACCAAGTATTATTAATTCTTCATCTATTGATTTAATGT--TCTCCGTTACATATAGTTGGATTAAGTCCTTTATTAGGATCAATTAATCTTATGGTTACGATAGTAAAAGCAACGTCGTTTTCAATTTTACAGTCTGCATTATTTATACCATTATTTCCACGAAGTATATTTTTTACTCCAATTTCATTATTAATTCCCCTTCCTGTATTGGCTGGACGTATTACTACGATAACATCTGATAGACATTCCAATACCAGCTCCCCCGATCCATTAAGAGGAGGAGATTTAATTTCACCTCAACATTTATTTT	Girard et al. 2022
Spiroplectammina sp.	Spiroplectammina sp. 12209	unknown		Foram_COI_fwd1-Foram_COI_rev	Spiroplectammina_sp._12209	ATCTTATGTTCCATTATCAATTATAAATTATTCTTCTATTGATCTTATGTTTTTTTCTTTACACATTGTTGGATTAAGTAGTTTATTAGGATCTATTAATTCTATTGTTACTTTATTAAAGTCTTCTAATCTTTCTATTATTAATTCATTTCTATTTTTACCTTTATATTCTTGATCTATATTCTTTACATCAGTCTTATTAGTTATTAGTCCTCCTGTTCTAGCAGGAGTAATTACAATGATTATTTCTGATAGACATTCTAATTGTCCTTCTTTTGATCCATTAAGAGGGGGAGATTTATTATTATCT-------------	Macher et al. 2022, unpublished data
Stainforthia sp.	Stainforthia sp. 17321	Chile	Patagonia	Foram_COI_fwd1-Foram_COI_rev	Stainforthia_sp._17321	ATCTCATGCTCCATCATCAATTATAAACTATTCTTCTATTGATCTCATGTTTTTTTCTTTACACATTGTTGGATTAAGTAGTTTATTAGGATCTATCAATTCTATTGTTACTTTATTAAAATCTAGTAATCTTTCTATTATTAATTCCTTTCTGTTTTTACCTCCATATTGTTGATCTATATTCTTTACATCAGTATTATTAATTATTAGTCCTCCTGTATCAGCAGGAGTAATTACAATGATTATTTCTGATCGACATTCTAATCGTCCTTCTCTTGATCCATTAAGAGGTGGAGATTTATTATTACCTCAACATTTACCTT	Macher et al. 2022, unpublished data
Textularia gramen	Textularia gramen 13633	Israel	Eilat	Foram_COI_fwd1-Foram_COI_rev	Textularia_gramen_13633	ATCTCATGTACCATTATCAATTATAAATTATTCATCTATTGATTTTATGTTTTTTTCTTTACATATAGTTGGTTTAAGTAGTTTATTAGGATCTATTAATTTTATTATTACTATATTAAAATCTTCAAATTTATCTATTATTAATATTATATTATATTTACCTTTATATTGTTGATCTATATTATTTACTAGTTTATTATTAATTATTAGTCTTCCAGTATTAGCAGGAGTAATTACAATGATTATTTCTGATAGACATTTTAATTGTCCTTTTTTTGATCCATTAAGAGGTGGTGATTTATTATTATCT-------------	Macher et al. 2022, unpublished data
Trifarina earlandi / Uvigerina bifurcata	Trifarina earlandi / Uvigerina bifurcata	Chile	Patagonia	Foram_COI_fwd1-Foram_COI_rev	Trifarina_earlandi_&_Uvigerina_bifurcata	ATCTCATGCTCCATCATCAATTATAAACTATTCTTCTATTGATCTCATGTTTTTTTCTTTACACATTGTTGGATTAAGTAGTTTATTAGGATCTATTAATTCTATTGTTACTTTATTAAAATCTAGTAATCTTTCTATTATTAATTCCTTTCTGTTTTTACCTCCATATTGTTGATCTATATTCTTTACATCAGTATTATTAATTATTAGTCTTCCTGTATCAGCAGGAGTAATTACAATGATTATTTCTGATCGACATTCTAATCGTCCTTCTCTTGATCCATTAAGAGGTGGAGATTTATTATCACCTCAACATTTACCTT	Macher et al. 2022, unpublished data
Trochammina hadai	Trochammina hadai 21192	Japan		Foram_COI_fwd1-Foram_COI_rev	Trochammina_hadai_21192	ATCTCATGTTCCATTATCAATTATAAATTATTCTTCTATTGATCTTATGTTTTTTTCTTTACACATTGTTGGATTAAGTAGTTTATTAGGATCTATTAATTCTATTATTACTTTATTAAAATCCAGTAATCTTTCTATTATTAATTCATTTTTATATTTACCTTTATATTGTTGATCTATATTCTTTACATCAGTCTTATTAATTATTAGTCCTCCTGTTTTAGCAGGAGTAATTACAATGATTATTTCTGATCGACATTCTAATTGTCCTTCTTTTGATCCATTAAGAGGTGGAGATTTATTATTATCT-------------	Macher et al. 2022, unpublished data

## Sheet: Table S4
LBF species from COI reference database found in bulk-DNA samples	LBF species name from Girard et al. (2022)	LBF species name used for the analysis
Amphisorus_&_Amphisorus_SpL_&_Amphisorus_SpS	Amphisorus_SpS	Amphisorus_spp.
Neorotalia_gaimardi_&_Baculogypsina_sphaerulata	Neorotalia_gaimardi	Neorotalia_gaimardi
Calcarina_hispida_Ambon_&_Calcarina_spengleri_&_Calcarina_sp._NBCLAB5247	Calcarina_spengleri	Calcarina_hispida_spengleri
Calcarina_hispida_&_Calcarina_sp_NBCLAB5163	Calcarina_hispida	Calcarina_hispida
Calcarina_sp._NBCLAB5164	Calcarina_mayori	Calcarina_mayori
Peneroplis_sp2_&_Peneroplis_pertusus_NBCLAB5117_&_Dendritina_ambigua	Peneroplis pertusus	Peneroplis_spp.
Peneroplis_sp1	Peneroplis_planatus	Peneroplis_spp.
Heterostegina_depressa_sp1	Heterostegina_depressa	Heterostegina_depressa
Heterostegina_depressa_sp2	Heterostegina_depressa	Heterostegina_depressa
Sorites_sp1	Sorites_orbiculus	Sorites_spp.
Sorites_sp2	Sorites_orbiculus	Sorites_spp.
Amphistegina_lessonii_NBCLAB5174	Amphistegina_lessonii	Amphistegina_lessonii
Amphistegina_papillosa_Spermonde_NBCLAB3741	---	Amphistegina_papillosa
Parasorites_sp1	Parasorites_sp.	Parasorites_sp.
Alveolinella_quoyi	Alveolinella_quoyi	Alveolinella_quoyi
Amphistegina_lobifera	Amphistegina_lobifera	Amphistegina_lobifera
Amphistegina_radiata	Amphistegina_radiata	Amphistegina_radiata
Neorotalia_calcar	Neorotalia_calcar	Neorotalia_calcar
---	Sphaerogypsina_globulus	Sphaerogypsina_globulus
---	Baculogypsinoides_spinosus	Baculogypsinoides_spinosus
Operculina_ammonoides	Operculina_ammonoides	Operculina_ammonoides
Marginopora_vertebralis	---	Marginopora_vertebralis

## Sheet: Table S5
Sample_name	Number_of_read.pairs	processed_read_sum	ratioretainedpercent	readscutoff
e4032057144_NBCLAB5351a_Mock1_EG007_C_A1_POOL1_82054_41_ACTCGCTACTCTCTAT_L001_merged_trimmed_filtered	48882	39224	80.2422	39191
e4032057144_NBCLAB5351b_Mock1_EG007_C_B3_POOL1_82054_58_GCGTAGTATATCCTCT_L001_merged_trimmed_filtered	43072	34726	80.6231	34705
e4032057144_NBCLAB5351c_Mock1_EG007_C_H3_POOL1_82054_64_GCGTAGTATCTCTCCG_L001_merged_trimmed_filtered	45868	36310	79.1619	36282
e4032057144_NBCLAB5351d_Mock1_EG007_C_F4_POOL1_82054_70_CGGAGCCTCTAAGCCT_L001_merged_trimmed_filtered	43844	35214	80.3166	35202
e4032057144_NBCLAB5351e_Mock1_EG007_C_D5_POOL1_82054_76_TACGCTGCACTGCATA_L001_merged_trimmed_filtered	36344	29184	80.2994	29173
e4032057145_NBCLAB5453a_S_UPG90_15_EG007_C_A2_POOL1_82054_49_GGAGCTACCTCTCTAT_L001_merged_trimmed_filtered	74389	45753	61.5051	45556
e4032057145_NBCLAB5453b_S_UPG90_15_EG007_C_D6_POOL1_82054_84_ATGCGCAGACTGCATA_L001_merged_trimmed_filtered	63753	40619	63.7131	40348
e4032057145_NBCLAB5453c_S_UPG90_15_EG007_C_G7_POOL1_82054_95_TAGCGCTCCGTCTAAT_L001_merged_trimmed_filtered	67207	48725	72.4999	48508
e4032057145_NBCLAB5453d_S_UPG90_15_EG007_C_H9_POOL1_82054_112_CCTAAGACTCTCTCCG_L001_merged_trimmed_filtered	67028	43908	65.507	43717
e4032057145_NBCLAB5453e_S_UPG90_15_EG007_C_A11_POOL1_82054_121_TGCAGCTACTCTCTAT_L001_merged_trimmed_filtered	59822	42618	71.2413	42433
e4032057145_NBCLAB5453f_S_UPG90_15_EG007_C_B12_POOL1_82054_130_TCGACGTCTATCCTCT_L001_merged_trimmed_filtered	70414	48669	69.1184	48465
e4032057145_NBCLAB5453g_S_UPG90_15_EG008_B_D1_POOL1_82054_3_TAAGGCGAGCGTAAGA_L001_merged_trimmed_filtered	76556	55959	73.0955	55748
e4032057146_NBCLAB5461a_E_UPG90_6_EG007_C_G2_POOL1_82054_55_GGAGCTACCGTCTAAT_L001_merged_trimmed_filtered	62048	48361	77.9413	48286
e4032057146_NBCLAB5461b_E_UPG90_6_EG007_C_F6_POOL1_82054_86_ATGCGCAGCTAAGCCT_L001_merged_trimmed_filtered	59718	45981	76.9969	45896
e4032057146_NBCLAB5461c_E_UPG90_6_EG007_C_G8_POOL1_82054_103_ACTGAGCGCGTCTAAT_L001_merged_trimmed_filtered	82674	56499	68.3395	56463
e4032057146_NBCLAB5461d_E_UPG90_6_EG008_B_D2_POOL1_82054_11_CGTACTAGGCGTAAGA_L001_merged_trimmed_filtered	63184	48054	76.0541	48027
e4032057147_NBCLAB5469a_E_UPG82_rf2_EG007_C_A3_POOL1_82054_57_GCGTAGTACTCTCTAT_L001_merged_trimmed_filtered	76358	53949	70.6527	53897
e4032057147_NBCLAB5469b_E_UPG82_rf2_EG007_C_C7_POOL1_82054_91_TAGCGCTCGTAAGGAG_L001_merged_trimmed_filtered	62362	50277	80.6212	50258
e4032057147_NBCLAB5469c_E_UPG82_rf2_EG007_C_E9_POOL1_82054_109_CCTAAGACAAGGAGTA_L001_merged_trimmed_filtered	69473	46546	66.9987	46521
e4032057147_NBCLAB5469d_E_UPG82_rf2_EG008_B_A5_POOL1_82054_32_GGACTCCTTCGACTAG_L001_merged_trimmed_filtered	67333	50437	74.9068	50423
e4032057147_NBCLAB5469e_E_UPG82_rf2_EG008_B_B5_POOL1_82054_33_GGACTCCTTTCTAGCT_L001_merged_trimmed_filtered	60510	49793	82.2889	49765
e4032057156_NBCLAB5352a_Mock2_EG007_C_B1_POOL1_82054_42_ACTCGCTATATCCTCT_L001_merged_trimmed_filtered	55348	45895	82.9208	45830
e4032057156_NBCLAB5352b_Mock2_EG007_C_C3_POOL1_82054_59_GCGTAGTAGTAAGGAG_L001_merged_trimmed_filtered	44697	36198	80.9853	36156
e4032057156_NBCLAB5352c_Mock2_EG007_C_A4_POOL1_82054_65_CGGAGCCTCTCTCTAT_L001_merged_trimmed_filtered	53447	44525	83.3068	44469
e4032057156_NBCLAB5352d_Mock2_EG007_C_G4_POOL1_82054_71_CGGAGCCTCGTCTAAT_L001_merged_trimmed_filtered	60623	50551	83.3858	50496
e4032057156_NBCLAB5352e_Mock2_EG007_C_E5_POOL1_82054_77_TACGCTGCAAGGAGTA_L001_merged_trimmed_filtered	56635	45489	80.3196	45445
e4032057157_NBCLAB5454a_S_UPG91_rf1_EG007_C_B2_POOL1_82054_50_GGAGCTACTATCCTCT_L001_merged_trimmed_filtered	60388	39299	65.0775	39138
e4032057157_NBCLAB5454b_S_UPG91_rf1_EG007_C_H7_POOL1_82054_96_TAGCGCTCTCTCTCCG_L001_merged_trimmed_filtered	76911	47523	61.7896	47352
e4032057157_NBCLAB5454c_S_UPG91_rf1_EG007_C_A10_POOL1_82054_113_CGATCAGTCTCTCTAT_L001_merged_trimmed_filtered	66562	38493	57.8303	38349
e4032057157_NBCLAB5454d_S_UPG91_rf1_EG007_C_B11_POOL1_82054_122_TGCAGCTATATCCTCT_L001_merged_trimmed_filtered	62838	38985	62.0405	38844
e4032057157_NBCLAB5454e_S_UPG91_rf1_EG007_C_C12_POOL1_82054_131_TCGACGTCGTAAGGAG_L001_merged_trimmed_filtered	79153	50955	64.3753	50703
e4032057157_NBCLAB5454f_S_UPG91_rf1_EG008_B_E1_POOL1_82054_4_TAAGGCGACTATTAAG_L001_merged_trimmed_filtered	98793	64416	65.203	64136
e4032057158_NBCLAB5462a_E_UPG90_12_EG007_C_G6_POOL1_82054_87_ATGCGCAGCGTCTAAT_L001_merged_trimmed_filtered	71522	56812	79.4329	56698
e4032057158_NBCLAB5462b_E_UPG90_12_EG007_C_H8_POOL1_82054_104_ACTGAGCGTCTCTCCG_L001_merged_trimmed_filtered	60287	42834	71.0501	42779
e4032057158_NBCLAB5462c_E_UPG90_12_EG008_B_E2_POOL1_82054_12_CGTACTAGCTATTAAG_L001_merged_trimmed_filtered	62243	46176	74.1867	46146
e4032057158_NBCLAB5462d_E_UPG90_12_EG008_B_F2_POOL1_82054_13_CGTACTAGAAGGCTAT_L001_merged_trimmed_filtered	70294	48682	69.2548	48662
e4032057158_NBCLAB5462e_E_UPG90_12_EG008_B_G2_POOL1_82054_14_CGTACTAGGAGCCTTA_L001_merged_trimmed_filtered	80258	54851	68.3433	54817
e4032057158_NBCLAB5462f_E_UPG90_12_EG008_B_H2_POOL1_82054_15_CGTACTAGTTATGCGA_L001_merged_trimmed_filtered	86998	52575	60.4324	52530
e4032057159_NBCLAB5470a_E_UPG82_rf3_EG007_C_D7_POOL1_82054_92_TAGCGCTCACTGCATA_L001_merged_trimmed_filtered	76998	64628	83.9346	64575
e4032057159_NBCLAB5470b_E_UPG82_rf3_EG007_C_F9_POOL1_82054_110_CCTAAGACCTAAGCCT_L001_merged_trimmed_filtered	58014	44652	76.9676	44635
e4032057159_NBCLAB5470c_E_UPG82_rf3_EG008_B_C5_POOL1_82054_34_GGACTCCTCCTAGAGT_L001_merged_trimmed_filtered	78317	65109	83.1352	65031
e4032057159_NBCLAB5470d_E_UPG82_rf3_EG008_B_D5_POOL1_82054_35_GGACTCCTGCGTAAGA_L001_merged_trimmed_filtered	71478	58683	82.0994	58637
e4032057159_NBCLAB5470e_E_UPG82_rf3_EG008_B_E5_POOL1_82054_36_GGACTCCTCTATTAAG_L001_merged_trimmed_filtered	76429	63555	83.1556	63510
e4032057159_NBCLAB5470f_E_UPG82_rf3_EG008_B_F5_POOL1_82054_37_GGACTCCTAAGGCTAT_L001_merged_trimmed_filtered	112398	89489	79.618	89422
e4032057168_NBCLAB5353a_Mock3_EG007_C_C1_POOL1_82054_43_ACTCGCTAGTAAGGAG_L001_merged_trimmed_filtered	46979	37247	79.2844	37187
e4032057168_NBCLAB5353b_Mock3_EG007_C_D3_POOL1_82054_60_GCGTAGTAACTGCATA_L001_merged_trimmed_filtered	50271	39969	79.5071	39925
e4032057168_NBCLAB5353c_Mock3_EG007_C_B4_POOL1_82054_66_CGGAGCCTTATCCTCT_L001_merged_trimmed_filtered	47515	38995	82.0688	38970
e4032057168_NBCLAB5353d_Mock3_EG007_C_H4_POOL1_82054_72_CGGAGCCTTCTCTCCG_L001_merged_trimmed_filtered	52566	41574	79.0891	41511
e4032057168_NBCLAB5353e_Mock3_EG007_C_F5_POOL1_82054_78_TACGCTGCCTAAGCCT_L001_merged_trimmed_filtered	47202	38238	81.0093	38207
e4032057169_NBCLAB5455a_S_UPG92_rf1_EG007_C_C2_POOL1_82054_51_GGAGCTACGTAAGGAG_L001_merged_trimmed_filtered	58872	38421	65.2619	38271
e4032057169_NBCLAB5455b_S_UPG92_rf1_EG007_C_E6_POOL1_82054_85_ATGCGCAGAAGGAGTA_L001_merged_trimmed_filtered	67653	36841	54.4558	36686
e4032057169_NBCLAB5455c_S_UPG92_rf1_EG007_C_A8_POOL1_82054_97_ACTGAGCGCTCTCTAT_L001_merged_trimmed_filtered	87688	45885	52.3276	45774
e4032057169_NBCLAB5455d_S_UPG92_rf1_EG007_C_B10_POOL1_82054_114_CGATCAGTTATCCTCT_L001_merged_trimmed_filtered	102835	61780	60.0768	61577
e4032057169_NBCLAB5455e_S_UPG92_rf1_EG007_C_C11_POOL1_82054_123_TGCAGCTAGTAAGGAG_L001_merged_trimmed_filtered	88867	61837	69.5838	61639
e4032057169_NBCLAB5455f_S_UPG92_rf1_EG007_C_D12_POOL1_82054_132_TCGACGTCACTGCATA_L001_merged_trimmed_filtered	99604	75661	75.9618	75449
e4032057169_NBCLAB5455g_S_UPG92_rf1_EG008_B_F1_POOL1_82054_5_TAAGGCGAAAGGCTAT_L001_merged_trimmed_filtered	90328	63173	69.9373	62940
e4032057170_NBCLAB5463a_E_UPG90_15_EG007_C_H2_POOL1_82054_56_GGAGCTACTCTCTCCG_L001_merged_trimmed_filtered	42013	29534	70.2973	29501
e4032057170_NBCLAB5463b_E_UPG90_15_EG007_C_H6_POOL1_82054_88_ATGCGCAGTCTCTCCG_L001_merged_trimmed_filtered	73003	51426	70.4437	51383
e4032057170_NBCLAB5463c_E_UPG90_15_EG008_B_A3_POOL1_82054_16_AGGCAGAATCGACTAG_L001_merged_trimmed_filtered	85630	58451	68.26	58376
e4032057170_NBCLAB5463d_E_UPG90_15_EG008_B_B3_POOL1_82054_17_AGGCAGAATTCTAGCT_L001_merged_trimmed_filtered	79629	58930	74.0057	58861
e4032057170_NBCLAB5463e_E_UPG90_15_EG008_B_C3_POOL1_82054_18_AGGCAGAACCTAGAGT_L001_merged_trimmed_filtered	75531	48567	64.3008	48507
e4032057170_NBCLAB5463f_E_UPG90_15_EG008_B_D3_POOL1_82054_19_AGGCAGAAGCGTAAGA_L001_merged_trimmed_filtered	73550	51722	70.3222	51667
e4032057180_NBCLAB5354a_Mock4_EG007_C_D1_POOL1_82054_44_ACTCGCTAACTGCATA_L001_merged_trimmed_filtered	49374	40298	81.6179	40226
e4032057180_NBCLAB5354b_Mock4_EG007_C_E3_POOL1_82054_61_GCGTAGTAAAGGAGTA_L001_merged_trimmed_filtered	45409	36869	81.1932	36828
e4032057180_NBCLAB5354c_Mock4_EG007_C_C4_POOL1_82054_67_CGGAGCCTGTAAGGAG_L001_merged_trimmed_filtered	61866	51411	83.1006	51363
e4032057180_NBCLAB5354d_Mock4_EG007_C_A5_POOL1_82054_73_TACGCTGCCTCTCTAT_L001_merged_trimmed_filtered	45524	38201	83.914	38148
e4032057180_NBCLAB5354e_Mock4_EG007_C_G5_POOL1_82054_79_TACGCTGCCGTCTAAT_L001_merged_trimmed_filtered	55951	46800	83.6446	46759
e4032057181_NBCLAB5456a_S_UPG92_rf2_EG007_C_B8_POOL1_82054_98_ACTGAGCGTATCCTCT_L001_merged_trimmed_filtered	64243	44398	69.1095	44213
e4032057181_NBCLAB5456b_S_UPG92_rf2_EG007_C_C10_POOL1_82054_115_CGATCAGTGTAAGGAG_L001_merged_trimmed_filtered	66061	48394	73.2565	48212
e4032057181_NBCLAB5456c_S_UPG92_rf2_EG007_C_D11_POOL1_82054_124_TGCAGCTAACTGCATA_L001_merged_trimmed_filtered	46450	33302	71.6943	33151
e4032057181_NBCLAB5456d_S_UPG92_rf2_EG007_C_E12_POOL1_82054_133_TCGACGTCAAGGAGTA_L001_merged_trimmed_filtered	59114	43428	73.4648	43259
e4032057181_NBCLAB5456e_S_UPG92_rf2_EG008_B_G1_POOL1_82054_6_TAAGGCGAGAGCCTTA_L001_merged_trimmed_filtered	80127	59054	73.7005	58790
e4032057182_NBCLAB5464a_E_UPG91_rf1_EG007_C_A9_POOL1_82054_105_CCTAAGACCTCTCTAT_L001_merged_trimmed_filtered	66351	51364	77.4125	51296
e4032057182_NBCLAB5464b_E_UPG91_rf1_EG008_B_E3_POOL1_82054_20_AGGCAGAACTATTAAG_L001_merged_trimmed_filtered	57377	46186	80.4957	46128
e4032057182_NBCLAB5464c_E_UPG91_rf1_EG008_B_F3_POOL1_82054_21_AGGCAGAAAAGGCTAT_L001_merged_trimmed_filtered	68657	54186	78.9228	54144
e4032057192_NBCLAB5166a_Mock5_EG007_C_E1_POOL1_82054_45_ACTCGCTAAAGGAGTA_L001_merged_trimmed_filtered	50560	41500	82.0807	41438
e4032057192_NBCLAB5166b_Mock5_EG007_C_F3_POOL1_82054_62_GCGTAGTACTAAGCCT_L001_merged_trimmed_filtered	29007	23874	82.3043	23851
e4032057192_NBCLAB5166c_Mock5_EG007_C_D4_POOL1_82054_68_CGGAGCCTACTGCATA_L001_merged_trimmed_filtered	50972	42032	82.461	41991
e4032057192_NBCLAB5166d_Mock5_EG007_C_B5_POOL1_82054_74_TACGCTGCTATCCTCT_L001_merged_trimmed_filtered	50084	42213	84.2844	42153
e4032057192_NBCLAB5166e_Mock5_EG007_C_H5_POOL1_82054_80_TACGCTGCTCTCTCCG_L001_merged_trimmed_filtered	53014	43867	82.7461	43813
e4032057193_NBCLAB5457a_S_UPG92_rf3_EG007_C_C8_POOL1_82054_99_ACTGAGCGGTAAGGAG_L001_merged_trimmed_filtered	83643	48794	58.336	48604
e4032057193_NBCLAB5457b_S_UPG92_rf3_EG007_C_D10_POOL1_82054_116_CGATCAGTACTGCATA_L001_merged_trimmed_filtered	66112	41878	63.344	41725
e4032057193_NBCLAB5457c_S_UPG92_rf3_EG007_C_E11_POOL1_82054_125_TGCAGCTAAAGGAGTA_L001_merged_trimmed_filtered	65573	43387	66.166	43215
e4032057193_NBCLAB5457d_S_UPG92_rf3_EG007_C_F12_POOL1_82054_134_TCGACGTCCTAAGCCT_L001_merged_trimmed_filtered	62656	43916	70.0907	43730
e4032057193_NBCLAB5457e_S_UPG92_rf3_EG008_B_H1_POOL1_82054_7_TAAGGCGATTATGCGA_L001_merged_trimmed_filtered	88189	62091	70.4067	61829
e4032057194_NBCLAB5465a_E_UPG92_rf1_EG007_C_A7_POOL1_82054_89_TAGCGCTCCTCTCTAT_L001_merged_trimmed_filtered	59059	49758	84.2513	49693
e4032057194_NBCLAB5465b_E_UPG92_rf1_EG007_C_B9_POOL1_82054_106_CCTAAGACTATCCTCT_L001_merged_trimmed_filtered	61873	48607	78.5593	48558
e4032057194_NBCLAB5465c_E_UPG92_rf1_EG008_B_G3_POOL1_82054_22_AGGCAGAAGAGCCTTA_L001_merged_trimmed_filtered	66511	55238	83.0509	55150
e4032057194_NBCLAB5465d_E_UPG92_rf1_EG008_B_H3_POOL1_82054_23_AGGCAGAATTATGCGA_L001_merged_trimmed_filtered	86519	64247	74.2577	64187
e4032057194_NBCLAB5465e_E_UPG92_rf1_EG008_B_A4_POOL1_82054_24_TCCTGAGCTCGACTAG_L001_merged_trimmed_filtered	65844	55649	84.5164	55600
e4032057194_NBCLAB5465f_E_UPG92_rf1_EG008_B_B4_POOL1_82054_25_TCCTGAGCTTCTAGCT_L001_merged_trimmed_filtered	57424	49117	85.5339	49058
e4032057204_NBCLAB5450a_Mock6_EG007_C_F1_POOL1_82054_46_ACTCGCTACTAAGCCT_L001_merged_trimmed_filtered	33579	27119	80.7618	27098
e4032057204_NBCLAB5450b_Mock6_EG007_C_G3_POOL1_82054_63_GCGTAGTACGTCTAAT_L001_merged_trimmed_filtered	35196	28090	79.8102	28065
e4032057204_NBCLAB5450c_Mock6_EG007_C_E4_POOL1_82054_69_CGGAGCCTAAGGAGTA_L001_merged_trimmed_filtered	58261	46500	79.8133	46462
e4032057204_NBCLAB5450d_Mock6_EG007_C_C5_POOL1_82054_75_TACGCTGCGTAAGGAG_L001_merged_trimmed_filtered	54042	43848	81.1369	43795
e4032057204_NBCLAB5450e_Mock6_EG007_C_A6_POOL1_82054_81_ATGCGCAGCTCTCTAT_L001_merged_trimmed_filtered	48952	38509	78.6669	38487
e4032057205_NBCLAB5458a_S_UPG82_rf1_EG007_C_D2_POOL1_82054_52_GGAGCTACACTGCATA_L001_merged_trimmed_filtered	65039	45647	70.184	45532
e4032057205_NBCLAB5458b_S_UPG82_rf1_EG007_C_D8_POOL1_82054_100_ACTGAGCGACTGCATA_L001_merged_trimmed_filtered	89761	40901	45.5666	40810
e4032057205_NBCLAB5458c_S_UPG82_rf1_EG007_C_E10_POOL1_82054_117_CGATCAGTAAGGAGTA_L001_merged_trimmed_filtered	69667	30731	44.1113	30650
e4032057205_NBCLAB5458d_S_UPG82_rf1_EG007_C_F11_POOL1_82054_126_TGCAGCTACTAAGCCT_L001_merged_trimmed_filtered	60785	38349	63.0896	38270
e4032057205_NBCLAB5458e_S_UPG82_rf1_EG007_C_G12_POOL1_82054_135_TCGACGTCCGTCTAAT_L001_merged_trimmed_filtered	77347	49150	63.5448	49055
e4032057205_NBCLAB5458f_S_UPG82_rf1_EG008_B_A2_POOL1_82054_8_CGTACTAGTCGACTAG_L001_merged_trimmed_filtered	79545	55072	69.2338	54945
e4032057206_NBCLAB5466a_E_UPG92_rf2_EG007_C_C9_POOL1_82054_107_CCTAAGACGTAAGGAG_L001_merged_trimmed_filtered	66025	48401	73.3071	48328
e4032057206_NBCLAB5466b_E_UPG92_rf2_EG008_B_C4_POOL1_82054_26_TCCTGAGCCCTAGAGT_L001_merged_trimmed_filtered	55358	41860	75.6169	41782
e4032057206_NBCLAB5466c_E_UPG92_rf2_EG008_B_D4_POOL1_82054_27_TCCTGAGCGCGTAAGA_L001_merged_trimmed_filtered	61060	46782	76.6164	46698
e4032057206_NBCLAB5466d_E_UPG92_rf2_EG008_B_E4_POOL1_82054_28_TCCTGAGCCTATTAAG_L001_merged_trimmed_filtered	66078	49552	74.9902	49480
e4032057206_NBCLAB5466e_E_UPG92_rf2_EG008_B_F4_POOL1_82054_29_TCCTGAGCAAGGCTAT_L001_merged_trimmed_filtered	52743	39071	74.0781	39008
e4032057216_NBCLAB5451a_S_UPG90_6_EG007_C_G1_POOL1_82054_47_ACTCGCTACGTCTAAT_L001_merged_trimmed_filtered	82770	42749	51.6479	42521
e4032057216_NBCLAB5451b_S_UPG90_6_EG007_C_B6_POOL1_82054_82_ATGCGCAGTATCCTCT_L001_merged_trimmed_filtered	102922	42880	41.6626	42698
e4032057216_NBCLAB5451c_S_UPG90_6_EG007_C_E7_POOL1_82054_93_TAGCGCTCAAGGAGTA_L001_merged_trimmed_filtered	69457	48571	69.9296	48460
e4032057216_NBCLAB5451d_S_UPG90_6_EG008_B_G5_POOL1_82054_38_GGACTCCTGAGCCTTA_L001_merged_trimmed_filtered	78883	52300	66.3007	52193
e4032057216_NBCLAB5451e_S_UPG90_6_EG008_B_H5_POOL1_82054_39_GGACTCCTTTATGCGA_L001_merged_trimmed_filtered	77035	51004	66.2089	50886
e4032057216_NBCLAB5451f_S_UPG90_6_EG008_B_A6_POOL1_82054_40_TAGGCATGTCGACTAG_L001_merged_trimmed_filtered	92167	62284	67.5773	62145
e4032057217_NBCLAB5459a_S_UPG82_rf2_EG007_C_E2_POOL1_82054_53_GGAGCTACAAGGAGTA_L001_merged_trimmed_filtered	69343	50787	73.2403	50710
e4032057217_NBCLAB5459b_S_UPG82_rf2_EG007_C_E8_POOL1_82054_101_ACTGAGCGAAGGAGTA_L001_merged_trimmed_filtered	103281	50480	48.8764	50404
e4032057217_NBCLAB5459c_S_UPG82_rf2_EG007_C_F10_POOL1_82054_118_CGATCAGTCTAAGCCT_L001_merged_trimmed_filtered	58906	40581	68.8911	40520
e4032057217_NBCLAB5459d_S_UPG82_rf2_EG007_C_G11_POOL1_82054_127_TGCAGCTACGTCTAAT_L001_merged_trimmed_filtered	62952	45286	71.9373	45246
e4032057217_NBCLAB5459e_S_UPG82_rf2_EG008_B_A1_POOL1_82054_0_TAAGGCGATCGACTAG_L001_merged_trimmed_filtered	72995	51866	71.0542	51807
e4032057217_NBCLAB5459f_S_UPG82_rf2_EG008_B_B2_POOL1_82054_9_CGTACTAGTTCTAGCT_L001_merged_trimmed_filtered	64689	49640	76.7364	49578
e4032057218_NBCLAB5467a_E_UPG92_rf3_EG007_C_B7_POOL1_82054_90_TAGCGCTCTATCCTCT_L001_merged_trimmed_filtered	65728	48555	73.8726	48480
e4032057218_NBCLAB5467b_E_UPG92_rf3_EG007_C_D9_POOL1_82054_108_CCTAAGACACTGCATA_L001_merged_trimmed_filtered	80680	55075	68.2635	55018
e4032057218_NBCLAB5467c_E_UPG92_rf3_EG008_B_G4_POOL1_82054_30_TCCTGAGCGAGCCTTA_L001_merged_trimmed_filtered	82109	57388	69.8925	57335
e4032057218_NBCLAB5467d_E_UPG92_rf3_EG008_B_H4_POOL1_82054_31_TCCTGAGCTTATGCGA_L001_merged_trimmed_filtered	64064	49543	77.3336	49490
e4032057228_NBCLAB5452a_S_UPG90_12_EG007_C_H1_POOL1_82054_48_ACTCGCTATCTCTCCG_L001_merged_trimmed_filtered	80600	37376	46.3722	37169
e4032057228_NBCLAB5452b_S_UPG90_12_EG007_C_C6_POOL1_82054_83_ATGCGCAGGTAAGGAG_L001_merged_trimmed_filtered	89589	40339	45.0267	40036
e4032057228_NBCLAB5452c_S_UPG90_12_EG007_C_F7_POOL1_82054_94_TAGCGCTCCTAAGCCT_L001_merged_trimmed_filtered	62052	41138	66.296	40992
e4032057228_NBCLAB5452d_S_UPG90_12_EG007_C_G9_POOL1_82054_111_CCTAAGACCGTCTAAT_L001_merged_trimmed_filtered	76362	45220	59.2179	45078
e4032057228_NBCLAB5452e_S_UPG90_12_EG007_C_H10_POOL1_82054_120_CGATCAGTTCTCTCCG_L001_merged_trimmed_filtered	62307	38902	62.436	38793
e4032057228_NBCLAB5452f_S_UPG90_12_EG007_C_A12_POOL1_82054_129_TCGACGTCCTCTCTAT_L001_merged_trimmed_filtered	81840	52819	64.5393	52634
e4032057228_NBCLAB5452g_S_UPG90_12_EG008_B_C1_POOL1_82054_2_TAAGGCGACCTAGAGT_L001_merged_trimmed_filtered	94647	60732	64.1669	60491
e4032057229_NBCLAB5460a_S_UPG82_rf3_EG007_C_F2_POOL1_82054_54_GGAGCTACCTAAGCCT_L001_merged_trimmed_filtered	37527	30937	82.4393	30914
e4032057229_NBCLAB5460b_S_UPG82_rf3_EG007_C_F8_POOL1_82054_102_ACTGAGCGCTAAGCCT_L001_merged_trimmed_filtered	48815	39631	81.1861	39598
e4032057229_NBCLAB5460c_S_UPG82_rf3_EG007_C_G10_POOL1_82054_119_CGATCAGTCGTCTAAT_L001_merged_trimmed_filtered	34688	28357	81.7487	28337
e4032057229_NBCLAB5460d_S_UPG82_rf3_EG007_C_H11_POOL1_82054_128_TGCAGCTATCTCTCCG_L001_merged_trimmed_filtered	31862	26041	81.7306	26020
e4032057229_NBCLAB5460e_S_UPG82_rf3_EG008_B_B1_POOL1_82054_1_TAAGGCGATTCTAGCT_L001_merged_trimmed_filtered	61569	51084	82.9703	51034
e4032057229_NBCLAB5460f_S_UPG82_rf3_EG008_B_C2_POOL1_82054_10_CGTACTAGCCTAGAGT_L001_merged_trimmed_filtered	51254	42785	83.4764	42724
Total reads	8969281	6373423		6360543

## Sheet: Table S6
Number of most abundant ASVs selected per sample	Read number of the tops most abundant ASVs / Total read number * 100	Minimum number ASVs shared between at least 5 replicates	Minimum number ASVs shared between at least 4 replicates	Minimum number ASVs shared between at least 3 replicates	Minimum number ASVs shared between at least 2 replicates
10	> 67%	7	8	9	10
20	> 78%	11	17	19	20
30	> 85%	16	24	28	30
40	> 89%	21	32	34	37
50	> 91%	28	32	34	37

## Sheet: Table S7
Grouping	Groups compared	Location	Community considered	r2	f_value	p_value	Note
sample type	bulk vs eDNA	UPG90-06	all foraminifera	0.616605	12.8662	0.004
sample type	bulk vs eDNA	UPG90-12	all foraminifera	0.560628	14.0357	0.001
sample type	bulk vs eDNA	UPG90-15	all foraminifera	0.589061	15.768	0.003
sample type	bulk vs eDNA	UPG91-rf1	all foraminifera	0.894517	59.3613	0.008
sample type	bulk vs eDNA	UPG92-rf1	all foraminifera	0.928832	143.564	0.004
sample type	bulk vs eDNA	UPG92-rf2	all foraminifera	0.954574	168.111	0.007
sample type	bulk vs eDNA	UPG92-rf3	all foraminifera	0.872511	47.9066	0.008
sample type	bulk vs eDNA	UPG82-rf1	all foraminifera	NA	NA	NA	no eDNA sample amplified for this sampling site
sample type	bulk vs eDNA	UPG82-rf2	all foraminifera	0.409498	6.24127	0.004
sample type	bulk vs eDNA	UPG82-rf3	all foraminifera	0.721177	25.865	0.002
sample type	bulk vs morphology	UPG90-06	large benthic foraminifera > 99.4% ID	0.805845	20.7527	0.138	only one morphological sample, result to carefully interpret
sample type	bulk vs morphology	UPG90-12	large benthic foraminifera > 99.4% ID	0.979773	290.626	0.133	only one morphological sample, result to carefully interpret
sample type	bulk vs morphology	UPG90-15	large benthic foraminifera > 99.4% ID	0.846544	33.099	0.124	only one morphological sample, result to carefully interpret
sample type	bulk vs morphology	UPG91-rf1	large benthic foraminifera > 99.4% ID	0.99717	1761.55	0.136	only one morphological sample, result to carefully interpret
sample type	bulk vs morphology	UPG92-rf1	large benthic foraminifera > 99.4% ID	0.913251	63.1647	0.124	only one morphological sample, result to carefully interpret
sample type	bulk vs morphology	UPG92-rf2	large benthic foraminifera > 99.4% ID	0.998874	3547.38	0.166667	only one morphological sample, result to carefully interpret
sample type	bulk vs morphology	UPG92-rf3	large benthic foraminifera > 99.4% ID	0.998972	3885.32	0.166667	only one morphological sample, result to carefully interpret
sample type	bulk vs morphology	UPG82-rf1	large benthic foraminifera > 99.4% ID	0.991829	606.903	0.142	only one morphological sample, result to carefully interpret
sample type	bulk vs morphology	UPG82-rf2	large benthic foraminifera > 99.4% ID	0.946074	87.7187	0.151	only one morphological sample, result to carefully interpret
sample type	bulk vs morphology	UPG82-rf3	large benthic foraminifera > 99.4% ID	0.959419	118.212	0.138	only one morphological sample, result to carefully interpret
sample type	bulk vs morphology	Reef slope	large benthic foraminifera > 99.4% ID	0.592531	30.5377	0.001
sample type	bulk vs morphology	Reef flat	large benthic foraminifera > 99.4% ID	0.123916	6.50636	0.009
habitat	flat vs slope	Bulk	large benthic foraminifera > 99.4% ID	0.55237	72.8052	0.001
habitat	flat vs slope	Morphology	large benthic foraminifera > 99.4% ID	0.672857	16.4541	0.008

## Sheet: Table S8
Multi-factorial permanova	Community considered	Degree of freedom	Sum of squares	Mean squares	R2	F	Pr (>F)	Note
sample type (fixed)	all Foraminifera	2	4.117	NA	0.11885	7.6207	0.001
Habitat (fixed)	all Foraminifera	1	7.177	NA	0.20721	29.797	0.001
Site (nested within islands)	all Foraminifera	9	21.802	2.42243	0.62945	20.006	0.001
Sample type * Habitat	all Foraminifera	2	1.701	NA	0.04912	4.2996	0.002	Result for the interaction between Sample type and Habitat
Sample type * Site/Island	all Foraminifera	17	6.78	NA	0.19573	15.684	0.001	Result for the interaction between Sample type and Site
Habitat * Site	all Foraminifera	NA	NA	NA	NA	NA	NA	No interaction since each site correspond to a single habitat
Sample type * Habitat * Site/Island	all Foraminifera	2	1.753	NA	0.05063	34.48	0.001	Result for the interaction between Sample type and Habitat
Sample type * Habitat * Site/Island	all Foraminifera	15	5.026	NA	0.14511	13.178	0.001	Result for the interaction between Sample type and Site
sample type (fixed)	large benthic Foraminifera > 99.4% ID	2	2.519	NA	0.06755	4.0204	0.002
Habitat (fixed)	large benthic Foraminifera > 99.4% ID	1	14.195	NA	0.38069	68.847	0.001
Site (nested within islands)	large benthic Foraminifera > 99.4% ID	9	25.399	2.82206	0.68117	24.688	0.001
Sample type * Habitat	large benthic Foraminifera > 99.4% ID	2	1.962	NA	0.05262	5.6668	0.001	Result for the interaction between Sample type and Habitat
Sample type * Site/Island	large benthic Foraminifera > 99.4% ID	17	5.101	NA	0.13682	5.9213	0.001	Result for the interaction between Sample type and Site
Habitat * Site	large benthic Foraminifera > 99.4% ID	NA	NA	NA	NA	NA	NA	No interaction since each site correspond to a single habitat
Sample type * Habitat * Site/Island	large benthic Foraminifera > 99.4% ID	2	1.844	NA	0.04946	18.1947	0.001	Result for the interaction between Sample type and Habitat
Sample type * Habitat * Site/Island	large benthic Foraminifera > 99.4% ID	15	3.257	NA	0.08736	4.2849	0.001	Result for the interaction between Sample type and Site
Full PermANOVA table, considering all Foraminifera
Permutation test for adonis under reduced model
Terms added sequentially (first to last)
Permutation: free
Number of permutations: 999
adonis2(formula = data_all ~ sample_type * habitat * site/location, data = env)
	Df	SumOfSqs	R2	F	Pr(>F)
sample_type	2	4.117	0.11885	80.946	0.001
habitat	1	7.057	0.20374	277.533	0.001
site	8	14.471	0.4178	71.139	0.001
sample_type:habitat	2	1.753	0.05063	34.48	0.001
sample_type:site	15	5.026	0.14511	13.178	0.001
Residual	87	2.212	0.06387
Total	115	34.637	1
Full PermANOVA table, considering all LBF Foraminifera
Permutation test for adonis under reduced model
Terms added sequentially (first to last)
Permutation: free
Number of permutations: 999
adonis2(formula = data_LBF ~ sample_type * habitat * site/location, data = env)
	Df	SumOfSqs	R2	F	Pr(>F)
sample_type	2	2.519	0.06755	24.8484	0.001
habitat	1	14.11	0.37842	278.418	0.001
site	8	11.249	0.30169	27.7461	0.001
sample_type:habitat	2	1.844	0.04946	18.1947	0.001
sample_type:site	15	3.257	0.08736	4.2849	0.001
Residual	85	4.308	0.11553
Total	113	37.286	1
